# Supplementary material for: Identification of a Multi–Long Noncoding RNA Signature for the Diagnosis of Type 1 Diabetes Mellitus
Source: Front Bioeng Biotechnol. 2020 Jul 3;8:553. doi: 10.3389/fbioe.2020.00553 (PMC7350420; doi:10.3389/fbioe.2020.00553)
Supplement: Supplementary file 1 [file Table_1.XLSX]

## Sheet: Supplement File table1
	Gene.Name	Score.d.	Numerator.r.	Denominator.s.s0.	Fold.Change	q.value...
ENSG00000225783	964	8.887	1.015	0.114	1.132	0
ENSG00000242258	380	8.576	1.151	0.134	1.195	0
ENSG00000234883	1013	7.962	1	0.126	1.126	0
C5orf56	1780	7.935	0.515	0.065	1.084	0
ENSG00000271856	1207	7.321	0.615	0.084	1.085	0
ENSG00000234327	1541	7.269	0.396	0.054	1.083	0
ENSG00000260260	983	7.22	0.47	0.065	1.069	0
ENSG00000266402	2145	6.883	0.445	0.065	1.055	0
FLJ32255	2283	6.808	0.513	0.075	1.078	0
DLEU1	1971	6.631	0.472	0.071	1.09	0
LOC100506548	2092	6.567	0.477	0.073	1.082	0
ENSG00000265148	998	6.506	0.506	0.078	1.071	0
ENSG00000247774	1379	6.488	0.678	0.104	1.121	0
ENSG00000234741	948	6.478	0.364	0.056	1.044	0
ENSG00000269893	952	6.265	0.333	0.053	1.035	0
ENSG00000215424	906	6.238	0.545	0.087	1.122	0
ENSG00000224020	2236	6.193	0.57	0.092	1.103	0
ENSG00000245910	2099	6.17	0.332	0.054	1.029	0
ENSG00000223478	996	6.081	0.566	0.093	1.113	0
ENSG00000234771	1779	5.98	0.363	0.061	1.061	0
ENSG00000256262	2141	5.921	0.496	0.084	1.106	0
ENSG00000226950	949	5.815	0.414	0.071	1.052	0
ENSG00000185433	1077	5.802	0.545	0.094	1.232	0
RUNX1-IT1	2066	5.695	0.457	0.08	1.065	0
ENSG00000203739	1011	5.692	0.431	0.076	1.076	0
ENSG00000182165	1998	5.576	0.367	0.066	1.068	0
ENSG00000178977	1026	5.484	0.443	0.081	1.064	0
LINC00260	2003	5.455	0.617	0.113	1.132	0
ENSG00000204261	75	5.414	0.372	0.069	1.062	0
ENSG00000281103	1296	5.362	0.586	0.109	1.089	0
ENSG00000249859	245	5.335	0.321	0.06	1.073	0
ENSG00000188242	953	5.265	0.415	0.079	1.08	0
ENSG00000206337	1972	5.215	0.301	0.058	1.041	0
ENSG00000214922	925	5.15	0.314	0.061	1.072	0
LOC102606465	2140	5.116	0.362	0.071	1.058	0
ENSG00000197989	930	5.024	0.347	0.069	1.043	0
ENSG00000245937	994	4.983	0.322	0.065	1.074	0
ENSG00000255857	2123	4.948	0.408	0.082	1.095	0
ENSG00000224137	1561	4.931	0.371	0.075	1.066	0
FAM226B	2424	4.862	0.38	0.078	1.073	0
FAM226A	2425	4.862	0.38	0.078	1.073	0
ENSG00000242125	875	4.81	0.429	0.089	1.111	0
ENSG00000204814	1375	4.731	0.542	0.114	1.127	0
ENSG00000256128	1798	4.725	0.407	0.086	1.122	0
GBAT2	2195	4.691	0.448	0.096	1.109	0
HCG26	2015	4.685	0.306	0.065	1.05	0
ENSG00000236859	151	4.665	0.28	0.06	1.054	0
LOC100507424	2014	4.647	0.353	0.076	1.059	0
ENSG00000214106	254	4.64	0.476	0.103	1.098	0
ENSG00000215417	1118	4.629	0.342	0.074	1.107	0
ENSG00000204650	18	4.602	0.269	0.059	1.068	0
ENSG00000277147	663	4.576	0.294	0.064	1.04	0
ENSG00000269609	870	4.503	0.272	0.06	1.073	0
ENSG00000245149	975	4.501	0.404	0.09	1.138	0
LOC101927181	2036	4.499	0.363	0.081	1.056	0
ENSG00000267454	1074	4.474	0.324	0.072	1.07	0
LOC105376575	2166	4.439	0.35	0.079	1.056	0
LOC100130987	1853	4.43	0.344	0.078	1.056	0
ENSG00000237943	1809	4.416	0.466	0.106	1.081	0
ENSG00000261326	2133	4.404	0.497	0.113	1.107	0
TP73-AS1	1949	4.376	0.231	0.053	1.045	0
ENSG00000218510	902	4.362	0.341	0.078	1.051	0
LINC00116	2137	4.346	0.382	0.088	1.064	0
ENSG00000239213	2144	4.321	0.317	0.073	1.066	0
ENSG00000203875	2093	4.318	0.336	0.078	1.04	0
ENSG00000223745	2121	4.279	0.329	0.077	1.045	0
ENSG00000245105	692	4.273	0.471	0.11	1.078	0
LOC729683	2299	4.272	0.255	0.06	1.047	0
ENSG00000267575	766	4.243	0.293	0.069	1.053	0
ENSG00000170919	1908	4.243	0.39	0.092	1.084	0
ENSG00000188511	807	4.242	0.334	0.079	1.079	0
ENSG00000272419	256	4.202	0.252	0.06	1.055	0
ENSG00000273344	1195	4.172	0.315	0.075	1.052	0
LOC100506302	2437	4.161	0.324	0.078	1.066	0
ENSG00000234171	1133	4.139	0.305	0.074	1.086	0
ENSG00000246223	359	4.134	0.274	0.066	1.057	0
ENSG00000267779	1874	4.129	0.508	0.123	1.114	0
ENSG00000282033	1544	4.083	0.321	0.079	1.109	0
ENSG00000243629	461	4.082	0.333	0.082	1.092	0
ENSG00000247572	1193	4.077	0.302	0.074	1.062	0
ENSG00000224514	629	4.076	0.382	0.094	1.123	0
ENSG00000231154	1734	4.075	0.342	0.084	1.112	0
ENSG00000239911	2150	4.069	0.224	0.055	1.052	0
PPT2-EGFL8	1991	4.048	0.277	0.068	1.052	0
ENSG00000243224	1448	4.046	0.307	0.076	1.058	0
ENSG00000224032	2102	4.022	0.247	0.061	1.027	0
LINC00515	1638	4.022	0.336	0.083	1.138	0
ENSG00000236810	861	4.006	0.27	0.067	1.047	0
ENSG00000205837	1093	4.004	0.426	0.107	1.176	0
ENSG00000204282	1050	3.992	0.244	0.061	1.04	0
LINC01730	1742	3.978	0.367	0.092	1.079	0
ENSG00000282375	1517	3.972	0.361	0.091	1.134	0
ENSG00000272752	918	3.971	0.363	0.091	1.046	0
ENSG00000247828	1021	3.96	0.228	0.058	1.053	0
MSH5-SAPCD1	2001	3.955	0.263	0.066	1.068	0
LOC100294145	2018	3.952	0.335	0.085	1.103	0
C1QTNF3-AMACR	1996	3.943	0.292	0.074	1.081	0
ENSG00000222041	956	3.942	0.346	0.088	1.044	0
ENSG00000231074	1732	3.929	0.231	0.059	1.041	0
ENSG00000281501	1752	3.923	0.458	0.117	1.096	0
ENSG00000204528	1293	3.902	0.348	0.089	1.123	0
ENSG00000233621	1017	3.898	0.39	0.1	1.084	0
ENSG00000280634	2214	3.898	0.269	0.069	1.046	0
ENSG00000236088	162	3.897	0.318	0.082	1.096	0
LOC100506990	2127	3.896	0.297	0.076	1.049	0
MGC27345	2216	3.886	0.212	0.054	1.033	0
LOC100134317	2185	3.877	0.329	0.085	1.09	0
LOC284412	2186	3.877	0.329	0.085	1.09	0
ENSG00000281649	954	3.874	0.226	0.058	1.029	0
SERF2-C15ORF63	2047	3.873	0.218	0.056	1.028	0
ENSG00000226777	838	3.858	0.354	0.092	1.076	0
ENSG00000276116	2306	3.85	0.295	0.077	1.092	0
ENSG00000259673	1286	3.831	0.316	0.082	1.056	0
ENSG00000251136	1086	3.83	0.344	0.09	1.065	0
ENSG00000236700	2331	3.824	0.413	0.108	1.098	0
ENSG00000229153	535	3.76	0.328	0.087	1.069	0
LINC00998	2091	3.757	0.256	0.068	1.056	0
GSEC	2128	3.754	0.4	0.107	1.107	0
ENSG00000274253	900	3.747	0.388	0.103	1.091	0
ENSG00000229056	1122	3.745	0.367	0.098	1.151	0
ENSG00000227354	737	3.742	0.253	0.068	1.08	0
ENSG00000196668	660	3.737	0.222	0.06	1.067	0
ENSG00000214803	721	3.719	0.27	0.072	1.109	0
ENSG00000177410	950	3.718	0.178	0.048	1.019	0
ENSG00000234912	923	3.71	0.44	0.119	1.098	0
ENSG00000236901	922	3.685	0.272	0.074	1.057	0
ENSG00000225470	52	3.68	0.336	0.091	1.054	0
ENSG00000240288	1310	3.68	0.278	0.076	1.063	0
LINC00680	2119	3.676	0.247	0.067	1.052	0
ENSG00000269037	1438	3.641	0.461	0.127	1.127	0
ENSG00000236618	1002	3.634	0.277	0.076	1.048	0
LINC01125	2200	3.628	0.266	0.073	1.062	0
EEF1E1-BLOC1S5	2116	3.618	0.319	0.088	1.049	0
ENSG00000163597	946	3.617	0.257	0.071	1.031	0
ENSG00000255559	268	3.602	0.329	0.091	1.113	0
ENSG00000228315	859	3.591	0.227	0.063	1.038	0
ENSG00000269220	92	3.59	0.331	0.092	1.066	0
LOC115110	2223	3.555	0.269	0.076	1.052	0
ENSG00000257242	694	3.532	0.4	0.113	1.077	0
ENSG00000254813	611	3.51	0.336	0.096	1.082	0
ENSG00000261229	283	3.508	0.193	0.055	1.048	0
ENSG00000230148	1239	3.506	0.293	0.084	1.066	0
ENSG00000236939	49	3.488	0.298	0.085	1.088	0
LOC100630923	1913	3.484	0.218	0.063	1.039	0
IPO11-LRRC70	2079	3.472	0.289	0.083	1.061	0
ENSG00000225756	1048	3.467	0.317	0.091	1.056	0
LINC00094	1965	3.465	0.273	0.079	1.049	0
HNRNPUL2-BSCL2	1993	3.463	0.279	0.08	1.063	0
LINC01590	2008	3.456	0.197	0.057	1.06	0
ENSG00000239653	1117	3.446	0.239	0.069	1.038	0
ENSG00000260917	862	3.441	0.232	0.067	1.042	0
ATP6V1G2-DDX39B	1962	3.436	0.469	0.136	1.067	0
ENSG00000259150	618	3.433	0.313	0.091	1.092	0
ENSG00000247809	1140	3.433	0.354	0.103	1.119	0
APOC4-APOC2	1967	3.426	0.265	0.077	1.062	0
ENSG00000250903	2228	3.421	0.236	0.069	1.059	0
ENSG00000188185	1719	3.412	0.33	0.097	1.092	0
ENSG00000226906	1183	3.406	0.23	0.067	1.105	0
ENSG00000228296	1184	3.406	0.23	0.067	1.105	0
ENSG00000235412	1185	3.406	0.23	0.067	1.105	0
ENSG00000274020	1629	3.394	0.198	0.058	1.055	0
ENSG00000214900	1260	3.367	0.223	0.066	1.055	0
LINC00888	2132	3.363	0.287	0.085	1.068	0
ENSG00000248118	425	3.363	0.305	0.091	1.104	0
ENSG00000248275	189	3.357	0.228	0.068	1.044	0
ENSG00000235300	393	3.353	0.267	0.08	1.138	0
LINC00959	2153	3.352	0.227	0.068	1.038	0
ENSG00000267858	744	3.346	0.236	0.071	1.111	0
LOC100505918	1756	3.328	0.293	0.088	1.074	0
ENSG00000231177	929	3.322	0.298	0.09	1.095	0
ENSG00000232907	258	3.319	0.344	0.104	1.076	0
ENSG00000233723	1681	3.316	0.207	0.062	1.094	0
ENSG00000254887	1411	3.312	0.308	0.093	1.06	0
ENSG00000253311	664	3.299	0.345	0.105	1.099	0
FAM238B	2317	3.292	0.224	0.068	1.047	0
ENSG00000245719	832	3.292	0.436	0.132	1.128	0
ENSG00000220891	426	3.288	0.25	0.076	1.09	0
ENSG00000228784	1128	3.284	0.305	0.093	1.058	0
ENSG00000224259	1300	3.271	0.212	0.065	1.089	0
ENSG00000245648	1391	3.27	0.309	0.095	1.078	0
ENSG00000227540	1528	3.261	0.251	0.077	1.053	0
ENSG00000174171	1436	3.259	0.261	0.08	1.069	0
LOC100996583	2459	3.256	0.395	0.121	1.063	0
ENSG00000258731	1153	3.255	0.267	0.082	1.062	0
ENSG00000282851	1645	3.249	0.415	0.128	1.06	0
ENSG00000255455	963	3.236	0.288	0.089	1.049	0
ENSG00000260807	250	3.228	0.226	0.07	1.043	0
ENSG00000132832	1630	3.216	0.193	0.06	1.047	0
ENSG00000267882	251	3.213	0.327	0.102	1.105	0
ENSG00000230000	1358	3.208	0.272	0.085	1.069	0
FLJ33534	1917	3.194	0.346	0.108	1.086	0
ENSG00000236778	1666	3.19	0.293	0.092	1.069	0
ENSG00000253894	423	3.19	0.241	0.076	1.093	0
ENSG00000230530	2260	3.189	0.421	0.132	1.099	0
LOC90784	2135	3.179	0.207	0.065	1.036	0
ENSG00000233729	1475	3.177	0.355	0.112	1.114	0
ENSG00000230262	284	3.172	0.274	0.086	1.103	0
LOC729732	1922	3.171	0.275	0.087	1.051	0
ENSG00000232931	1802	3.162	0.196	0.062	1.031	0
ENSG00000229589	879	3.157	0.36	0.114	1.091	0
LOC101927204	2278	3.153	0.217	0.069	1.051	0
ENSG00000248210	437	3.152	0.294	0.093	1.07	0
ENSG00000231365	492	3.151	0.19	0.06	1.06	0
ENSG00000215256	968	3.149	0.221	0.07	1.041	0
ENSG00000256699	384	3.148	0.253	0.08	1.109	0
TMEM256-PLSCR3	2049	3.142	0.248	0.079	1.034	0
ENSG00000234880	519	3.139	0.278	0.089	1.071	0
ENSG00000177337	2352	3.135	0.245	0.078	1.04	0
ENSG00000261713	160	3.131	0.308	0.098	1.097	0
ENSG00000228044	147	3.129	0.306	0.098	1.085	0
ENSG00000236144	246	3.124	0.22	0.07	1.049	0
ENSG00000264920	1539	3.121	0.261	0.084	1.058	0
LOC100132686	1619	3.119	0.369	0.118	1.12	0
ENSG00000223749	986	3.116	0.211	0.068	1.054	0
ENSG00000224870	957	3.104	0.224	0.072	1.041	0
LOC100506730	1852	3.101	0.183	0.059	1.05	0
BLOC1S1-RDH5	2000	3.099	0.306	0.099	1.063	0
LINC00493	2114	3.096	0.149	0.048	1.017	0
ENSG00000237298	89	3.089	0.229	0.074	1.05	0
ENSG00000214783	889	3.089	0.275	0.089	1.047	0
ENSG00000241135	1404	3.088	0.247	0.08	1.074	0
ENSG00000131538	936	3.077	0.321	0.104	1.103	0
ENSG00000131548	937	3.077	0.321	0.104	1.103	0
ENSG00000224854	2060	3.059	0.239	0.078	1.056	0
ENSG00000230319	809	3.056	0.385	0.126	1.097	0
ENSG00000233522	2038	3.055	0.223	0.073	1.07	0
ENSG00000236301	708	3.044	0.313	0.103	1.07	0
ENSG00000152931	837	3.02	0.215	0.071	1.072	0
ENSG00000225300	1523	3.02	0.336	0.111	1.086	0
LOC100499489	2131	3.018	0.244	0.081	1.065	0
ENSG00000233834	1527	3.017	0.33	0.109	1.078	0
ENSG00000226091	336	3.009	0.204	0.068	1.041	0
ENSG00000231327	1039	2.999	0.265	0.088	1.097	0
ENSG00000281026	877	2.997	0.231	0.077	1.045	0
ENSG00000249383	789	2.997	0.322	0.107	1.091	0
ENSG00000180279	47	2.993	0.4	0.134	1.085	0
ENSG00000261824	244	2.991	0.179	0.06	1.04	0
ENSG00000272681	6	2.989	0.196	0.066	1.043	0
ENSG00000234684	1298	2.985	0.266	0.089	1.066	0
ENSG00000230487	501	2.985	0.262	0.088	1.058	0
ENSG00000186960	1396	2.981	0.345	0.116	1.101	0
ENSG00000232656	913	2.979	0.285	0.096	1.086	0
ENSG00000261404	1255	2.975	0.19	0.064	1.089	0
ENSG00000267757	754	2.97	0.243	0.082	1.061	0
HCG27	1737	2.966	0.225	0.076	1.054	0
ENSG00000247556	2095	2.961	0.164	0.056	1.022	0
ENSG00000166770	2463	2.951	0.234	0.079	1.043	0
ENSG00000175061	951	2.934	0.22	0.075	1.047	0
ENSG00000231890	2440	2.933	0.278	0.095	1.072	0
ENSG00000214401	1042	2.933	0.221	0.075	1.055	0
ENSG00000231651	1376	2.924	0.26	0.089	1.053	0
ENSG00000257176	178	2.924	0.269	0.092	1.084	0
ENSG00000244300	1936	2.924	0.19	0.065	1.044	0
ENSG00000231419	320	2.923	0.2	0.068	1.061	0
ENSG00000254960	771	2.921	0.193	0.066	1.074	0
ENSG00000225493	1855	2.919	0.272	0.093	1.062	0
ENSG00000198468	1190	2.918	0.255	0.087	1.053	0
ENSG00000234155	1535	2.909	0.256	0.088	1.111	0
C18orf61	2416	2.904	0.222	0.076	1.055	0
ENSG00000176349	1509	2.904	0.252	0.087	1.066	0
ENSG00000246130	1171	2.902	0.258	0.089	1.102	0
LOC101927314	1655	2.901	0.17	0.058	1.095	0
ENSG00000281398	1928	2.889	0.15	0.052	1.048	0
ENSG00000229727	109	2.886	0.181	0.063	1.054	0
ENSG00000249388	1309	2.885	0.254	0.088	1.076	0
LOC339975	1821	2.885	0.223	0.077	1.087	0
ENSG00000265479	835	2.883	0.219	0.076	1.032	0
ENSG00000204706	1766	2.883	0.161	0.056	1.075	0
ENSG00000258471	1178	2.882	0.25	0.087	1.076	0
LINC01599	1926	2.877	0.235	0.082	1.055	0
ENSG00000251432	1003	2.871	0.233	0.081	1.08	0
EHMT1-IT1	1745	2.87	0.258	0.09	1.065	0
ENSG00000215866	706	2.845	0.256	0.09	1.078	0
ENSG00000259408	1571	2.843	0.319	0.112	1.083	0
ENSG00000237940	693	2.842	0.269	0.095	1.094	0
LOC100289230	2353	2.84	0.265	0.093	1.07	0
ENSG00000224582	1102	2.84	0.362	0.127	1.091	0
ENSG00000261761	1444	2.838	0.224	0.079	1.065	0
ENSG00000224271	710	2.838	0.198	0.07	1.073	0
ENSG00000203999	136	2.826	0.25	0.088	1.088	0
ENSG00000238184	506	2.826	0.213	0.075	1.056	0
ENSG00000228705	551	2.815	0.215	0.076	1.061	0
ENSG00000224660	973	2.812	0.181	0.064	1.028	0
LOC145694	2443	2.812	0.237	0.084	1.053	0
ENSG00000232977	1328	2.812	0.206	0.073	1.073	0
ENSG00000229950	1664	2.81	0.213	0.076	1.064	0
ENSG00000235501	1045	2.803	0.161	0.058	1.057	0
ENSG00000270673	1068	2.803	0.257	0.092	1.059	0
ENSG00000204625	847	2.799	0.195	0.07	1.043	0
LINC00674	1933	2.794	0.158	0.057	1.033	0
ENSG00000239219	1266	2.793	0.238	0.085	1.073	0
LOC100130872	1948	2.785	0.253	0.091	1.049	0
LOC339166	1793	2.783	0.196	0.07	1.058	0
ENSG00000244215	827	2.769	0.174	0.063	1.078	0
ENSG00000281357	1301	2.765	0.232	0.084	1.055	0
ENSG00000226752	1627	2.76	0.173	0.063	1.036	0
ENSG00000236499	35	2.759	0.292	0.106	1.07	0
ENSG00000233937	2052	2.748	0.171	0.062	1.04	0
ENSG00000258647	1651	2.747	0.309	0.112	1.071	0
ENSG00000230091	2227	2.747	0.28	0.102	1.059	0
NPHP3-ACAD11	2100	2.746	0.185	0.067	1.031	0
ENSG00000248092	1729	2.74	0.258	0.094	1.049	0
ENSG00000234608	46	2.738	0.137	0.05	1.021	0
ENSG00000260630	96	2.735	0.209	0.076	1.057	0
ENSG00000236024	2211	2.734	0.222	0.081	1.058	0
ENSG00000256508	358	2.734	0.281	0.103	1.055	0
LOC101060091	2311	2.731	0.295	0.108	1.072	0
ENSG00000249816	1227	2.725	0.178	0.065	1.071	0
ENSG00000233410	1825	2.725	0.291	0.107	1.089	0
ENSG00000260779	726	2.722	0.191	0.07	1.048	0
ENSG00000232803	51	2.718	0.253	0.093	1.062	0
ENSG00000267322	1318	2.715	0.199	0.073	1.047	0
ENSG00000223823	587	2.715	0.29	0.107	1.063	0
LOC285000	2388	2.711	0.19	0.07	1.087	0
ENSG00000279873	67	2.71	0.267	0.098	1.078	0
ENSG00000224074	405	2.709	0.221	0.082	1.091	0
LOC100506844	1755	2.706	0.168	0.062	1.042	0
ENSG00000226903	1935	2.7	0.169	0.063	1.067	0
ENSG00000245008	1511	2.695	0.245	0.091	1.082	0
ENSG00000236081	1089	2.692	0.23	0.085	1.069	0
ENSG00000260151	1537	2.689	0.199	0.074	1.052	0
ENSG00000272589	872	2.687	0.173	0.064	1.028	0
LOC101927814	1940	2.687	0.136	0.051	1.043	0
ENSG00000268471	1112	2.681	0.241	0.09	1.048	0
ENSG00000251209	1170	2.68	0.199	0.074	1.089	0
ENSG00000251239	1452	2.679	0.209	0.078	1.076	0
ENSG00000245534	1325	2.668	0.169	0.063	1.058	0
LOC100996255	2272	2.666	0.202	0.076	1.029	0
ZNF670-ZNF695	1990	2.662	0.217	0.081	1.104	0
ENSG00000267719	638	2.66	0.236	0.089	1.086	0
ENSG00000264575	2165	2.654	0.167	0.063	1.032	0
LOC101060553	1811	2.648	0.283	0.107	1.084	0
ENSG00000260233	1667	2.644	0.319	0.121	1.086	0
ENSG00000244791	604	2.639	0.18	0.068	1.075	0
ENSG00000196810	2218	2.639	0.253	0.096	1.057	0
ENSG00000203865	301	2.631	0.168	0.064	1.042	0
ENSG00000224286	1694	2.63	0.236	0.09	1.055	0
ENSG00000251230	1769	2.623	0.491	0.187	1.111	0
ENSG00000254139	1433	2.619	0.212	0.081	1.063	0
LOC100507384	2315	2.618	0.166	0.063	1.057	0
TINCR	2156	2.614	0.226	0.086	1.058	0
ENSG00000232160	1337	2.611	0.24	0.092	1.068	0
ENSG00000223786	401	2.607	0.223	0.085	1.091	0
ENSG00000236795	786	2.599	0.211	0.081	1.1	0
ENSG00000261971	2129	2.597	0.151	0.058	1.038	0
ENSG00000254008	62	2.596	0.197	0.076	1.094	0
LINC02043	1836	2.596	0.264	0.102	1.071	0
ENSG00000235823	2224	2.595	0.178	0.068	1.084	0
ENSG00000225942	1503	2.594	0.211	0.081	1.042	0
ENSG00000198711	2235	2.592	0.282	0.109	1.043	0
ENSG00000223393	209	2.591	0.24	0.093	1.082	0
LOC285043	1762	2.589	0.269	0.104	1.087	0
ENSG00000206573	76	2.583	0.201	0.078	1.042	0
ENSG00000225572	517	2.579	0.174	0.067	1.087	0
ENSG00000204666	1247	2.577	0.192	0.075	1.083	0
ENSG00000261039	416	2.577	0.245	0.095	1.078	0
ENSG00000226419	368	2.57	0.156	0.061	1.041	0
RAD51L3-RFFL	1583	2.567	0.175	0.068	1.032	0
ENSG00000258573	560	2.564	0.204	0.079	1.048	0
ENSG00000239523	1046	2.562	0.235	0.092	1.049	0
ENSG00000236133	1820	2.562	0.221	0.086	1.092	0
LOC100505942	2184	2.561	0.194	0.076	1.051	0
LINC01635	1749	2.559	0.212	0.083	1.085	0
ENSG00000224958	1053	2.555	0.17	0.066	1.034	0
ENSG00000245954	287	2.548	0.181	0.071	1.034	0
ENSG00000251632	1524	2.547	0.157	0.062	1.073	0
ENSG00000198685	848	2.547	0.212	0.083	1.046	0
ENSG00000258716	1430	2.545	0.201	0.079	1.077	0
FTCDNL1	1646	2.544	0.198	0.078	1.064	0
ENSG00000250033	537	2.543	0.194	0.076	1.076	0
ENSG00000212978	978	2.538	0.205	0.081	1.055	0
LOC100133669	1849	2.533	0.306	0.121	1.073	0
LOC100129617	2341	2.533	0.238	0.094	1.05	0
LOC100506497	1782	2.532	0.265	0.105	1.078	0
ENSG00000279245	7	2.529	0.238	0.094	1.053	0
ENSG00000232998	2399	2.528	0.198	0.078	1.042	0
ENSG00000275549	727	2.528	0.193	0.076	1.043	0
ENSG00000259724	424	2.524	0.185	0.073	1.082	0
RNASEK-C17orf49	2089	2.523	0.202	0.08	1.021	0
ENSG00000233008	542	2.517	0.245	0.097	1.076	0
ENSG00000253165	796	2.504	0.185	0.074	1.066	0
ENSG00000224975	842	2.503	0.209	0.083	1.044	0
ENSG00000258057	1421	2.502	0.188	0.075	1.059	0
ENSG00000196696	883	2.499	0.233	0.093	1.043	0
ENSG00000234210	539	2.496	0.191	0.076	1.051	0
ENSG00000267254	1200	2.496	0.208	0.083	1.051	0
ENSG00000245975	1464	2.493	0.215	0.086	1.057	0
LOC105370333	2393	2.491	0.192	0.077	1.06	0
ENSG00000248461	1461	2.49	0.183	0.073	1.067	0
ENSG00000264247	962	2.49	0.166	0.067	1.023	0
HOXA10-HOXA9	1997	2.486	0.201	0.081	1.063	0
ENSG00000225084	1095	2.484	0.251	0.101	1.072	0
ENSG00000278910	2367	2.482	0.214	0.086	1.059	0
ENSG00000254839	1504	2.481	0.269	0.108	1.073	0
ENSG00000231428	1157	2.479	0.144	0.058	1.062	0
LINC00842	1902	2.475	0.172	0.07	1.051	0
ENSG00000232600	2394	2.473	0.291	0.118	1.065	0
ENSG00000215067	1022	2.465	0.187	0.076	1.048	0
LOC101926913	2029	2.465	0.162	0.066	1.065	0
ENSG00000182648	928	2.464	0.191	0.078	1.048	0
ENSG00000244161	1483	2.451	0.27	0.11	1.087	0
ENSG00000280739	100	2.448	0.185	0.076	1.041	0
ENSG00000267213	1142	2.447	0.186	0.076	1.064	0
ENSG00000226995	1094	2.445	0.184	0.075	1.053	0
ENSG00000245832	146	2.442	0.247	0.101	1.072	0
ENSG00000232401	395	2.44	0.243	0.099	1.083	0
ENSG00000234177	1315	2.439	0.192	0.079	1.056	0
ENSG00000227290	1271	2.438	0.196	0.08	1.091	0
ENSG00000236834	68	2.438	0.278	0.114	1.075	0
ENSG00000260804	869	2.436	0.243	0.1	1.05	0
RFPL3S	2017	2.434	0.284	0.117	1.07	0
ENSG00000204934	1006	2.433	0.226	0.093	1.057	0
ENSG00000268996	1123	2.43	0.206	0.085	1.031	0
LOC100130950	2268	2.427	0.215	0.089	1.073	0
ENSG00000266916	2151	2.42	0.184	0.076	1.074	0
ENSG00000241359	2382	2.42	0.246	0.102	1.08	0
LOC100506472	2263	2.415	0.139	0.058	1.033	0
ENSG00000259361	313	2.415	0.176	0.073	1.057	0
LINC00933	2222	2.414	0.164	0.068	1.077	0
ENSG00000270362	302	2.409	0.122	0.051	1.062	0
ENSG00000263327	1591	2.409	0.275	0.114	1.048	0
ENSG00000260192	613	2.409	0.2	0.083	1.062	0
TSNAX-DISC1	1973	2.408	0.142	0.059	1.043	0
LYRM4-AS1	1642	2.403	0.197	0.082	1.075	0
ENSG00000253320	2199	2.401	0.195	0.081	1.069	0
LOC100129917	1757	2.397	0.305	0.127	1.097	0.085
ENSG00000246662	464	2.396	0.15	0.063	1.035	0.085
ENSG00000247708	760	2.393	0.197	0.082	1.078	0.085
ENSG00000260442	1056	2.39	0.232	0.097	1.064	0.085
ENSG00000240567	1012	2.389	0.358	0.15	1.052	0.085
ENSG00000225383	1407	2.385	0.198	0.083	1.065	0.085
ENSG00000213599	849	2.384	0.203	0.085	1.03	0.085
ENSG00000213904	1378	2.383	0.155	0.065	1.035	0.085
ENSG00000230448	782	2.38	0.271	0.114	1.124	0.085
ENSG00000225484	271	2.38	0.181	0.076	1.04	0.085
ENSG00000254635	2098	2.378	0.15	0.063	1.019	0.085
ENSG00000230513	1212	2.375	0.169	0.071	1.042	0.085
ENSG00000237862	99	2.37	0.241	0.102	1.063	0.085
ENSG00000241014	1208	2.368	0.269	0.114	1.06	0.085
TOPORS-AS1	2074	2.366	0.137	0.058	1.021	0.085
ENSG00000234492	669	2.363	0.178	0.075	1.077	0.085
ENSG00000266893	1495	2.362	0.224	0.095	1.06	0.085
LINC01296	2431	2.359	0.391	0.166	1.154	0.085
ENSG00000258754	1485	2.356	0.153	0.065	1.071	0.085
ENSG00000236519	2430	2.352	0.195	0.083	1.082	0.085
ENSG00000225986	1019	2.351	0.158	0.067	1.032	0.085
ENSG00000278156	1025	2.35	0.173	0.074	1.056	0.085
ENSG00000234229	458	2.348	0.159	0.068	1.063	0.085
ENSG00000267432	1956	2.345	0.211	0.09	1.069	0.085
ENSG00000168746	829	2.34	0.147	0.063	1.045	0.085
ENSG00000254363	1397	2.339	0.209	0.089	1.066	0.085
LOC101927365	2226	2.339	0.205	0.088	1.069	0.085
ENSG00000242086	1673	2.337	0.179	0.077	1.028	0.085
ENSG00000267107	1028	2.332	0.147	0.063	1.036	0.085
ENSG00000230663	2291	2.327	0.171	0.073	1.055	0.085
LINC00282	1680	2.327	0.218	0.094	1.078	0.085
ENSG00000258766	594	2.326	0.217	0.093	1.089	0.085
ENSG00000236423	770	2.319	0.161	0.069	1.027	0.085
ENSG00000244479	1626	2.306	0.192	0.083	1.073	0.085
ENSG00000249346	123	2.306	0.159	0.069	1.046	0.085
ENSG00000258498	1746	2.304	0.139	0.06	1.044	0.085
LOC101927020	2401	2.303	0.145	0.063	1.043	0.085
ENSG00000184385	16	2.303	0.181	0.079	1.06	0.085
BREA2	2410	2.302	0.19	0.083	1.046	0.085
ENSG00000204588	1189	2.294	0.157	0.068	1.056	0.085
ENSG00000261448	1543	2.287	0.148	0.065	1.034	0.085
ENSG00000261715	780	2.284	0.172	0.075	1.074	0.085
ENSG00000226869	50	2.281	0.091	0.04	1.044	0.085
ENSG00000235172	1754	2.28	0.165	0.073	1.052	0.085
ENSG00000268364	1695	2.28	0.196	0.086	1.056	0.085
LOC101928306	1954	2.278	0.206	0.09	1.074	0.085
LOC100506790	2307	2.276	0.198	0.087	1.054	0.085
ENSG00000185186	1317	2.274	0.171	0.075	1.054	0.085
ENSG00000235314	1712	2.271	0.123	0.054	1.028	0.085
LOC101927770	2033	2.269	0.249	0.11	1.062	0.085
ENSG00000228878	2179	2.261	0.206	0.091	1.061	0.085
ENSG00000188825	1739	2.261	0.135	0.06	1.054	0.085
ENSG00000236790	1872	2.26	0.195	0.086	1.062	0.085
ENSG00000204904	658	2.259	0.231	0.102	1.088	0.085
ENSG00000237457	2330	2.257	0.141	0.063	1.056	0.085
ENSG00000236017	1586	2.255	0.165	0.073	1.036	0.085
LOC91450	2256	2.253	0.157	0.07	1.041	0.085
ENSG00000254560	1395	2.25	0.174	0.077	1.063	0.085
ENSG00000224204	261	2.247	0.176	0.078	1.071	0.085
ENSG00000244926	192	2.245	0.134	0.06	1.052	0.085
ENSG00000281196	688	2.245	0.213	0.095	1.069	0.085
LOC389247	1805	2.244	0.196	0.088	1.053	0.085
ENSG00000235437	858	2.241	0.159	0.071	1.048	0.085
ENSG00000175611	219	2.241	0.114	0.051	1.036	0.085
MGC16025	1603	2.241	0.132	0.059	1.071	0.085
LINC02209	1955	2.24	0.19	0.085	1.06	0.085
ENSG00000226179	2234	2.24	0.179	0.08	1.032	0.085
LOC100507431	1589	2.239	0.123	0.055	1.076	0.085
ENSG00000251562	262	2.238	0.556	0.248	1.062	0.085
ENSG00000258499	1493	2.238	0.243	0.109	1.063	0.085
LOC401585	1921	2.237	0.151	0.067	1.074	0.085
ENSG00000182057	486	2.236	0.221	0.099	1.04	0.085
ENSG00000223891	278	2.235	0.128	0.057	1.032	0.085
ENSG00000231764	2197	2.227	0.16	0.072	1.07	0.085
ENSG00000262155	1434	2.227	0.186	0.084	1.041	0.085
ENSG00000232628	366	2.221	0.165	0.074	1.029	0.085
ENSG00000248874	10	2.221	0.174	0.079	1.061	0.085
ENSG00000237435	1359	2.221	0.187	0.084	1.057	0.085
ENSG00000253661	330	2.22	0.117	0.053	1.066	0.085
ENSG00000236208	2318	2.219	0.164	0.074	1.06	0.085
ENSG00000280278	1593	2.218	0.179	0.081	1.043	0.085
LOC145783	1714	2.217	0.108	0.049	1.029	0.085
ENSG00000229042	525	2.216	0.226	0.102	1.08	0.085
ENSG00000233220	1859	2.212	0.174	0.079	1.069	0.085
LOC729966	1978	2.207	0.126	0.057	1.022	0.085
ENSG00000230550	624	2.206	0.2	0.091	1.039	0.085
ENSG00000250116	121	2.201	0.168	0.076	1.051	0.085
ENSG00000205885	349	2.201	0.183	0.083	1.042	0.085
ENSG00000149656	2244	2.2	0.211	0.096	1.046	0.085
LINC01881	2245	2.2	0.211	0.096	1.046	0.085
CHKB-CPT1B	1999	2.196	0.199	0.091	1.031	0.085
ENSG00000214188	288	2.194	0.133	0.06	1.07	0.085
LOC101927166	1822	2.193	0.175	0.08	1.034	0.085
ENSG00000257167	972	2.19	0.151	0.069	1.054	0.085
ENSG00000203706	2172	2.19	0.132	0.06	1.06	0.085
ENSG00000227036	969	2.189	0.149	0.068	1.037	0.085
ENSG00000273311	880	2.189	0.221	0.101	1.051	0.085
DIRC3	2231	2.188	0.189	0.087	1.052	0.085
ENSG00000231999	1078	2.188	0.204	0.093	1.076	0.085
LOC100499194	2212	2.188	0.176	0.08	1.047	0.085
ENSG00000231163	775	2.185	0.223	0.102	1.044	0.085
COPG2IT1	2011	2.185	0.206	0.094	1.064	0.085
ENSG00000203688	503	2.181	0.183	0.084	1.06	0.085
ENSG00000233016	9	2.181	0.109	0.05	1.023	0.085
ENSG00000224090	232	2.181	0.205	0.094	1.065	0.085
ENSG00000262468	1014	2.18	0.186	0.085	1.034	0.085
ENSG00000250626	1520	2.18	0.12	0.055	1.069	0.085
ENSG00000233093	318	2.178	0.126	0.058	1.064	0.085
ENSG00000226527	792	2.177	0.161	0.074	1.06	0.085
ENSG00000248309	1155	2.174	0.189	0.087	1.052	0.085
ENSG00000261801	1132	2.172	0.226	0.104	1.094	0.085
ENSG00000235643	507	2.171	0.204	0.094	1.082	0.085
ENSG00000241211	2452	2.169	0.222	0.102	1.053	0.085
LINC01226	1906	2.166	0.198	0.091	1.048	0.085
LOC101928565	1843	2.165	0.225	0.104	1.094	0.085
ENSG00000183154	455	2.165	0.146	0.068	1.034	0.085
ENSG00000228340	524	2.161	0.116	0.054	1.041	0.085
LOC101927021	2415	2.158	0.173	0.08	1.046	0.085
ENSG00000246022	322	2.157	0.158	0.073	1.035	0.085
ENSG00000246339	107	2.152	0.135	0.063	1.039	0.085
ENSG00000230523	561	2.152	0.138	0.064	1.033	0.085
ENSG00000254622	2246	2.151	0.245	0.114	1.057	0.085
ENSG00000222001	1534	2.15	0.151	0.07	1.03	0.085
ENSG00000230061	1918	2.149	0.205	0.095	1.059	0.194
ENSG00000231208	2086	2.142	0.184	0.086	1.066	0.194
ENSG00000225937	1126	2.138	0.133	0.062	1.053	0.194
ENSG00000259225	653	2.138	0.232	0.108	1.07	0.194
ENSG00000250328	55	2.137	0.145	0.068	1.041	0.194
ENSG00000249601	2369	2.129	0.14	0.066	1.055	0.194
ENSG00000229522	2208	2.128	0.145	0.068	1.05	0.194
ENSG00000275620	1303	2.127	0.169	0.08	1.058	0.194
ENSG00000225465	2013	2.127	0.145	0.068	1.049	0.194
ENSG00000258727	168	2.126	0.133	0.063	1.035	0.194
ENSG00000241990	2340	2.125	0.157	0.074	1.025	0.194
ENSG00000253733	326	2.12	0.216	0.102	1.071	0.194
LOC90768	2232	2.118	0.128	0.06	1.044	0.194
ENSG00000267244	1063	2.118	0.154	0.073	1.056	0.194
ENSG00000225439	987	2.114	0.141	0.067	1.05	0.194
ENSG00000120664	2239	2.112	0.14	0.066	1.077	0.194
ENSG00000231944	1240	2.108	0.127	0.06	1.059	0.194
ENSG00000255474	311	2.108	0.17	0.081	1.057	0.194
ENSG00000259954	304	2.106	0.133	0.063	1.027	0.194
ENSG00000255428	133	2.102	0.136	0.065	1.061	0.194
ERVK13-1	1850	2.099	0.12	0.057	1.026	0.194
ENSG00000226312	140	2.097	0.146	0.07	1.055	0.194
ENSG00000267712	1253	2.095	0.184	0.088	1.045	0.194
LOC101929073	1905	2.095	0.119	0.057	1.043	0.194
ENSG00000261879	53	2.094	0.178	0.085	1.045	0.194
ENSG00000231889	1863	2.093	0.1	0.048	1.03	0.194
ENSG00000227060	2242	2.092	0.17	0.081	1.097	0.194
ENSG00000232684	504	2.091	0.128	0.061	1.038	0.194
ENSG00000172250	866	2.088	0.172	0.082	1.037	0.194
LOC101928324	2428	2.088	0.153	0.073	1.043	0.194
ST7-OT3	1985	2.086	0.139	0.066	1.033	0.194
ENSG00000228839	1386	2.08	0.225	0.108	1.057	0.194
ENSG00000247199	229	2.077	0.14	0.067	1.051	0.194
ENSG00000248555	2408	2.077	0.173	0.084	1.042	0.194
ENSG00000236404	241	2.076	0.159	0.076	1.043	0.194
LINC01512	1909	2.074	0.163	0.079	1.046	0.194
ENSG00000214146	715	2.068	0.208	0.1	1.085	0.194
ENSG00000235954	79	2.067	0.131	0.064	1.028	0.194
ENSG00000224743	390	2.066	0.125	0.06	1.044	0.194
ENSG00000224924	184	2.064	0.127	0.061	1.065	0.194
ENSG00000260992	2202	2.062	0.213	0.103	1.042	0.194
ENSG00000235280	2057	2.06	0.133	0.064	1.033	0.194
LOC441204	2026	2.059	0.107	0.052	1.035	0.194
RBFADN	1724	2.059	0.133	0.065	1.038	0.194
LINC02091	2455	2.058	0.184	0.09	1.055	0.194
HCG4	1976	2.054	0.151	0.074	1.048	0.194
ENSG00000232837	475	2.052	0.16	0.078	1.05	0.194
ENSG00000233791	882	2.051	0.17	0.083	1.038	0.194
ENSG00000147753	1146	2.05	0.153	0.075	1.05	0.194
ENSG00000251364	161	2.048	0.173	0.085	1.054	0.194
ENSG00000235033	514	2.047	0.167	0.081	1.062	0.194
ENSG00000248008	967	2.047	0.164	0.08	1.039	0.194
ENSG00000245479	794	2.045	0.162	0.079	1.041	0.194
ENSG00000247498	331	2.042	0.129	0.063	1.049	0.194
ENSG00000259446	1088	2.041	0.158	0.078	1.037	0.194
ENSG00000233038	830	2.041	0.146	0.071	1.037	0.194
ENSG00000218537	1636	2.039	0.244	0.12	1.056	0.194
ENSG00000229175	1797	2.037	0.153	0.075	1.067	0.194
ENSG00000205696	415	2.037	0.222	0.109	1.049	0.194
LOC101928461	2305	2.035	0.209	0.103	1.069	0.194
ENSG00000250208	1304	2.032	0.131	0.065	1.036	0.194
ENSG00000224533	383	2.027	0.173	0.085	1.07	0.194
LOC101927865	1887	2.027	0.151	0.074	1.053	0.194
ENSG00000226454	1556	2.023	0.172	0.085	1.038	0.194
ENSG00000204460	379	2.016	0.179	0.089	1.055	0.194
LOC643406	2442	2.015	0.211	0.105	1.06	0.194
ENSG00000249231	1280	2.014	0.148	0.073	1.059	0.194
ENSG00000233077	557	2.013	0.14	0.069	1.051	0.194
ENSG00000225420	736	2.008	0.191	0.095	1.044	0.194
C3orf49	1605	2.007	0.191	0.095	1.051	0.194
ENSG00000257621	955	2.007	0.189	0.094	1.025	0.194
ENSG00000263812	274	2.006	0.144	0.072	1.044	0.194
ENSG00000231439	740	2.006	0.204	0.101	1.062	0.194
ENSG00000249662	1578	2.002	0.205	0.103	1.059	0.194
ENSG00000279078	850	1.997	0.209	0.105	1.035	0.194
ENSG00000242687	911	1.996	0.294	0.147	1.07	0.194
ENSG00000237048	942	1.993	0.179	0.09	1.062	0.194
LOC403323	1687	1.992	0.15	0.076	1.039	0.194
ENSG00000218416	871	1.992	0.173	0.087	1.074	0.194
LOC728175	1616	1.99	0.124	0.062	1.045	0.194
ENSG00000277232	120	1.989	0.147	0.074	1.054	0.194
ENSG00000224043	2298	1.989	0.164	0.082	1.058	0.194
FLJ10038	1968	1.986	0.162	0.081	1.026	0.194
ENSG00000224995	532	1.984	0.139	0.07	1.058	0.194
ENSG00000251323	472	1.984	0.155	0.078	1.06	0.194
LOC101929512	2326	1.983	0.155	0.078	1.06	0.194
LOC100129603	1894	1.982	0.201	0.101	1.062	0.194
ENSG00000245729	406	1.982	0.174	0.088	1.044	0.194
ENSG00000233725	1120	1.98	0.111	0.056	1.059	0.194
ENSG00000226674	550	1.98	0.146	0.074	1.053	0.194
LINC02064	2417	1.971	0.179	0.091	1.037	0.194
ENSG00000259163	733	1.971	0.151	0.077	1.064	0.194
ENSG00000239677	2346	1.971	0.139	0.071	1.052	0.194
ENSG00000239265	354	1.97	0.188	0.095	1.06	0.194
ENSG00000250668	1454	1.969	0.131	0.067	1.057	0.194
ENSG00000176593	125	1.968	0.104	0.053	1.035	0.194
ENSG00000212766	1354	1.965	0.197	0.1	1.046	0.194
ENSG00000250490	685	1.965	0.134	0.068	1.044	0.194
ENSG00000242797	2429	1.965	0.212	0.108	1.05	0.194
ENSG00000170983	1588	1.964	0.141	0.072	1.039	0.194
ENSG00000228888	640	1.961	0.138	0.07	1.053	0.194
ENSG00000236049	549	1.956	0.14	0.071	1.049	0.194
FAM238C	2205	1.954	0.156	0.08	1.03	0.194
ENSG00000232100	779	1.954	0.168	0.086	1.058	0.194
ENSG00000124835	1538	1.951	0.137	0.07	1.078	0.194
ENSG00000250303	676	1.951	0.137	0.07	1.03	0.194
LOC100653233	2257	1.95	0.181	0.093	1.039	0.194
ENSG00000256732	1273	1.95	0.152	0.078	1.056	0.194
ENSG00000239569	2354	1.949	0.133	0.068	1.029	0.194
LOC90246	2267	1.948	0.135	0.069	1.043	0.194
LINC00673	2196	1.948	0.146	0.075	1.052	0.194
ENSG00000257599	1351	1.947	0.195	0.1	1.049	0.194
LOC101928269	1960	1.946	0.166	0.085	1.048	0.194
LOC100652768	2225	1.945	0.141	0.072	1.025	0.194
ENSG00000278175	981	1.94	0.122	0.063	1.025	0.194
ENSG00000233452	1709	1.939	0.098	0.05	1.043	0.194
LOC100507351	1735	1.931	0.17	0.088	1.047	0.194
ENSG00000259175	548	1.926	0.143	0.074	1.054	0.194
ENSG00000228393	2281	1.924	0.136	0.07	1.038	0.194
ENSG00000214043	435	1.923	0.12	0.062	1.061	0.194
ENSG00000147761	1147	1.922	0.151	0.078	1.049	0.194
ENSG00000213057	681	1.922	0.132	0.068	1.068	0.194
LOC642852	1774	1.92	0.125	0.065	1.027	0.194
ENSG00000255258	626	1.917	0.159	0.083	1.057	0.194
ENSG00000229688	745	1.915	0.128	0.067	1.066	0.194
ENSG00000129816	894	1.914	0.15	0.078	1.054	0.194
ENSG00000129845	895	1.914	0.15	0.078	1.054	0.194
ENSG00000236819	1426	1.913	0.138	0.072	1.032	0.194
LOC284023	2342	1.912	0.123	0.064	1.023	0.194
ENSG00000234435	649	1.912	0.119	0.062	1.05	0.194
ENSG00000280924	725	1.908	0.129	0.068	1.036	0.194
ENSG00000247363	145	1.907	0.156	0.082	1.043	0.194
ENSG00000235865	919	1.904	0.142	0.075	1.047	0.194
ENSG00000233997	402	1.9	0.204	0.108	1.054	0.194
ENSG00000197182	172	1.898	0.122	0.064	1.03	0.194
ENSG00000236720	790	1.898	0.146	0.077	1.037	0.194
ENSG00000259841	1831	1.898	0.143	0.075	1.031	0.194
ENSG00000251179	2039	1.897	0.172	0.091	1.042	0.194
ENSG00000231674	700	1.896	0.144	0.076	1.062	0.194
LOC101929662	1845	1.894	0.146	0.077	1.059	0.194
ENSG00000263753	878	1.889	0.121	0.064	1.023	0.194
ENSG00000228290	1402	1.888	0.104	0.055	1.053	0.194
ENSG00000264589	659	1.888	0.126	0.067	1.032	0.194
ENSG00000265933	1387	1.882	0.174	0.093	1.042	0.194
ENSG00000273523	422	1.879	0.148	0.079	1.054	0.528
ENSG00000267080	84	1.875	0.216	0.115	1.045	0.528
ZNF625-ZNF20	2012	1.875	0.136	0.073	1.031	0.528
ENSG00000196273	338	1.875	0.132	0.07	1.023	0.528
ENSG00000255052	2076	1.874	0.139	0.074	1.032	0.528
ENSG00000231538	1841	1.872	0.139	0.074	1.057	0.528
ENSG00000248540	375	1.872	0.117	0.063	1.06	0.528
ENSG00000229847	1064	1.869	0.116	0.062	1.035	0.528
EPN2-IT1	2406	1.866	0.165	0.089	1.062	0.528
ENSG00000244879	2118	1.864	0.132	0.071	1.029	0.528
ENSG00000214145	1925	1.863	0.134	0.072	1.053	0.528
ENSG00000215117	852	1.86	0.101	0.054	1.053	0.528
ENSG00000237401	1252	1.859	0.145	0.078	1.04	0.528
ENSG00000259476	1482	1.856	0.195	0.105	1.053	0.528
ENSG00000230725	513	1.855	0.127	0.069	1.034	0.528
LOC100505938	2191	1.855	0.196	0.105	1.071	0.528
ENSG00000226516	71	1.855	0.15	0.081	1.042	0.528
ENSG00000237613	72	1.855	0.15	0.081	1.042	0.528
ENSG00000248893	73	1.855	0.15	0.081	1.042	0.528
ENSG00000223764	83	1.854	0.121	0.065	1.029	0.528
ENSG00000179523	2277	1.854	0.129	0.07	1.025	0.528
ENSG00000234056	1950	1.853	0.143	0.077	1.054	0.528
ENSG00000255717	2090	1.851	0.111	0.06	1.012	0.528
ENSG00000233694	585	1.848	0.138	0.075	1.028	0.528
ENSG00000226711	1961	1.847	0.095	0.051	1.047	0.528
ENSG00000240770	369	1.847	0.119	0.065	1.034	0.528
ENSG00000246640	201	1.843	0.115	0.063	1.036	0.528
ENSG00000251533	111	1.843	0.221	0.12	1.058	0.528
LOC100506476	2444	1.842	0.173	0.094	1.06	0.528
ENSG00000267470	1009	1.839	0.194	0.105	1.058	0.528
FAM182B	2027	1.833	0.115	0.063	1.035	0.528
ENSG00000265688	299	1.832	0.151	0.083	1.031	0.528
ENSG00000259666	583	1.824	0.187	0.102	1.059	0.528
ENSG00000233760	1567	1.824	0.115	0.063	1.043	0.528
ENSG00000232655	650	1.819	0.166	0.091	1.047	0.528
ENSG00000221817	1199	1.818	0.162	0.089	1.033	0.528
LOC101928161	1795	1.818	0.141	0.077	1.059	0.528
ENSG00000228203	130	1.817	0.125	0.069	1.039	0.528
RAB4B-EGLN2	2067	1.817	0.134	0.074	1.022	0.528
ENSG00000215231	1707	1.816	0.093	0.051	1.044	0.528
ENSG00000248890	1219	1.816	0.176	0.097	1.038	0.528
ENSG00000235214	1169	1.813	0.16	0.088	1.039	0.528
ENSG00000232964	1506	1.813	0.157	0.086	1.065	0.528
ENSG00000258730	665	1.812	0.109	0.06	1.031	0.528
ENSG00000164621	904	1.812	0.127	0.07	1.036	0.528
GJA9-MYCBP	1966	1.81	0.116	0.064	1.02	0.528
ENSG00000253187	1083	1.809	0.141	0.078	1.043	0.528
LINC01530	1738	1.808	0.137	0.076	1.052	0.528
NCBP2-AS2	2101	1.807	0.1	0.055	1.014	0.528
ENSG00000272143	1040	1.806	0.108	0.06	1.033	0.528
ENSG00000239454	1476	1.806	0.126	0.07	1.067	0.528
ENSG00000249328	567	1.806	0.13	0.072	1.043	0.528
ENSG00000234572	323	1.806	0.143	0.079	1.055	0.528
ENSG00000255517	1230	1.805	0.153	0.085	1.035	0.528
ENSG00000203497	2077	1.801	0.187	0.104	1.034	0.528
ENSG00000245849	1778	1.799	0.166	0.092	1.033	0.528
LOC100130744	2296	1.799	0.341	0.19	1.073	0.528
LOC100134368	1945	1.798	0.165	0.092	1.045	0.528
ENSG00000231964	1223	1.797	0.188	0.105	1.049	0.528
BLOC1S5-TXNDC5	2070	1.793	0.133	0.074	1.018	0.528
ENSG00000254438	1459	1.792	0.195	0.109	1.067	0.528
ENSG00000236036	1079	1.791	0.162	0.09	1.042	0.528
ENSG00000272523	1067	1.787	0.182	0.102	1.061	0.528
ENSG00000234855	1097	1.782	0.158	0.089	1.052	0.528
ENSG00000281881	729	1.782	0.139	0.078	1.043	0.528
ENSG00000251329	1498	1.78	0.122	0.069	1.055	0.528
ENSG00000247157	222	1.778	0.146	0.082	1.047	0.528
ENSG00000235142	1044	1.778	0.101	0.057	1.037	0.528
ENSG00000235914	614	1.771	0.117	0.066	1.061	0.528
ENSG00000205913	612	1.771	0.178	0.1	1.042	0.528
LOC285847	1696	1.766	0.119	0.068	1.032	0.528
ENSG00000234736	207	1.765	0.095	0.054	1.039	0.528
ENSG00000253298	460	1.765	0.177	0.1	1.065	0.528
ENSG00000235455	701	1.764	0.143	0.081	1.051	0.528
ENSG00000238265	63	1.764	0.136	0.077	1.047	0.528
ENSG00000234617	2338	1.764	0.133	0.075	1.036	0.528
ENSG00000226806	175	1.762	0.123	0.07	1.038	0.528
LOC286359	1900	1.761	0.118	0.067	1.034	0.528
ENSG00000245522	565	1.76	0.133	0.076	1.029	0.528
ENSG00000272167	1753	1.76	0.135	0.076	1.069	0.528
LOC105376360	1787	1.759	0.1	0.057	1.055	0.528
ENSG00000226383	774	1.759	0.131	0.074	1.042	0.528
ENSG00000233208	206	1.757	0.108	0.062	1.032	0.528
ENSG00000248019	265	1.757	0.113	0.064	1.022	0.528
ENSG00000247416	577	1.757	0.098	0.056	1.05	0.528
LOC648987	2126	1.757	0.159	0.091	1.031	0.528
ENSG00000215498	2255	1.757	0.167	0.095	1.058	0.528
ENSG00000267100	1188	1.756	0.167	0.095	1.028	0.528
ENSG00000247624	473	1.755	0.136	0.078	1.06	0.528
ENSG00000234303	1930	1.753	0.136	0.078	1.059	0.528
ENSG00000257550	1131	1.753	0.157	0.09	1.036	0.528
LOC284578	1682	1.752	0.147	0.084	1.04	0.528
LOC153910	1812	1.751	0.159	0.091	1.037	0.528
ENSG00000255087	555	1.751	0.102	0.058	1.055	0.528
ENSG00000254531	999	1.75	0.102	0.058	1.018	0.528
ENSG00000225391	750	1.75	0.152	0.087	1.043	0.528
ENSG00000246394	795	1.748	0.15	0.086	1.048	0.528
ENSG00000232084	673	1.748	0.139	0.08	1.052	0.528
ENSG00000229414	617	1.748	0.118	0.068	1.052	0.528
ENSG00000237101	484	1.748	0.123	0.07	1.035	0.528
ENSG00000232900	570	1.746	0.113	0.065	1.043	0.528
ENSG00000235397	489	1.736	0.118	0.068	1.055	0.528
ENSG00000216560	1608	1.735	0.091	0.053	1.05	0.528
ENSG00000205181	2170	1.733	0.153	0.088	1.049	0.528
LOC100996654	2392	1.733	0.158	0.091	1.055	0.528
ENSG00000196756	1934	1.731	0.11	0.064	1.018	0.528
ENSG00000234753	1290	1.73	0.149	0.086	1.062	0.528
ENSG00000255240	679	1.728	0.13	0.075	1.029	0.528
ENSG00000228723	297	1.727	0.163	0.094	1.053	0.528
ENSG00000228630	1295	1.727	0.102	0.059	1.059	0.528
ENSG00000259343	2348	1.725	0.152	0.088	1.041	0.528
ENSG00000224209	2423	1.722	0.142	0.082	1.065	0.528
ENSG00000228422	1138	1.721	0.185	0.108	1.059	0.528
LOC101928535	1698	1.72	0.098	0.057	1.042	0.528
ENSG00000249873	1330	1.719	0.126	0.073	1.047	0.528
ENSG00000180422	24	1.718	0.103	0.06	1.033	0.528
ENSG00000203809	2453	1.716	0.137	0.08	1.029	0.528
ENSG00000250819	469	1.715	0.134	0.078	1.036	0.528
ENSG00000237119	234	1.714	0.107	0.062	1.026	0.528
ENSG00000235590	1141	1.714	0.109	0.064	1.038	0.528
LOC101928988	1789	1.714	0.125	0.073	1.057	0.528
ENSG00000266979	459	1.71	0.132	0.077	1.045	0.528
ENSG00000225826	934	1.709	0.12	0.07	1.053	0.528
ENSG00000249267	888	1.708	0.127	0.075	1.043	0.528
ENSG00000249521	218	1.705	0.114	0.067	1.06	0.528
ENSG00000246763	276	1.704	0.175	0.103	1.054	0.528
LOC100631378	1938	1.702	0.102	0.06	1.045	0.528
ENSG00000242759	798	1.702	0.123	0.072	1.047	0.528
ENSG00000227398	1689	1.699	0.109	0.064	1.025	0.528
ENSG00000196243	29	1.698	0.107	0.063	1.062	0.528
NBR2	1610	1.697	0.108	0.063	1.022	0.528
ENSG00000237870	572	1.697	0.196	0.115	1.045	0.528
ENSG00000231175	558	1.696	0.101	0.059	1.059	0.528
ENSG00000259540	1466	1.693	0.137	0.081	1.055	0.528
ENSG00000249717	921	1.692	0.171	0.101	1.051	0.528
ENSG00000240990	1055	1.691	0.121	0.072	1.043	0.528
ENSG00000227591	1547	1.69	0.105	0.062	1.025	0.528
ENSG00000233101	1057	1.688	0.101	0.06	1.036	0.528
ENSG00000171889	1612	1.688	0.14	0.083	1.034	0.528
FAM27E3	1601	1.685	0.12	0.071	1.03	0.528
ENSG00000240450	856	1.685	0.126	0.075	1.032	0.528
ENSG00000244231	857	1.685	0.126	0.075	1.032	0.528
ENSG00000231711	1635	1.684	0.1	0.06	1.037	0.528
ENSG00000125804	887	1.683	0.127	0.075	1.042	0.528
ENSG00000263667	698	1.683	0.108	0.064	1.053	0.528
ERICH1-AS1	1618	1.682	0.125	0.074	1.035	0.528
ENSG00000233098	335	1.681	0.098	0.058	1.043	0.528
ENSG00000226337	1463	1.681	0.138	0.082	1.05	0.528
LOC100507291	2173	1.68	0.133	0.079	1.027	0.528
LOC642846	2009	1.679	0.225	0.134	1.047	0.528
ENSG00000179141	1621	1.679	0.132	0.079	1.043	0.528
LOC101928273	1832	1.673	0.108	0.065	1.047	0.528
INO80B-WBP1	2069	1.671	0.188	0.112	1.039	0.528
ENSG00000260852	31	1.669	0.125	0.075	1.03	0.528
ENSG00000146521	66	1.668	0.117	0.07	1.037	0.528
ENSG00000226706	802	1.668	0.149	0.09	1.039	0.528
ENSG00000187621	901	1.666	0.094	0.056	1.031	0.528
ENSG00000229444	1335	1.666	0.111	0.067	1.051	0.528
ENSG00000232564	703	1.664	0.147	0.088	1.042	0.528
ENSG00000251383	621	1.664	0.117	0.07	1.047	0.528
ENSG00000247950	777	1.664	0.129	0.077	1.042	0.528
ENSG00000262999	785	1.662	0.133	0.08	1.035	0.528
LOC100287728	2189	1.656	0.112	0.068	1.037	0.528
ENSG00000279516	1234	1.654	0.115	0.069	1.047	0.528
ENSG00000267280	69	1.653	0.12	0.073	1.035	0.528
LINC02109	2464	1.652	0.093	0.056	1.051	0.528
ENSG00000261742	1100	1.652	0.127	0.077	1.046	0.528
ENSG00000247095	2192	1.65	0.107	0.065	1.035	0.528
ENSG00000249364	296	1.648	0.145	0.088	1.05	0.528
LOC100190986	2276	1.648	0.398	0.241	1.055	0.528
ENSG00000259347	1546	1.647	0.124	0.075	1.054	0.528
ENSG00000260564	1468	1.646	0.129	0.079	1.057	0.528
ENSG00000250427	181	1.645	0.117	0.071	1.055	0.528
ENSG00000254334	527	1.645	0.133	0.081	1.04	0.528
ENSG00000236963	1676	1.642	0.129	0.079	1.044	0.528
ENSG00000231172	818	1.64	0.141	0.086	1.034	0.528
ENSG00000256888	1091	1.639	0.133	0.081	1.058	0.528
ENSG00000268038	1431	1.637	0.127	0.078	1.038	0.528
ENSG00000237282	1092	1.637	0.121	0.074	1.023	0.528
ENSG00000267204	806	1.636	0.159	0.097	1.052	0.528
LOC171391	1609	1.635	0.119	0.073	1.024	0.528
LINC01968	1767	1.635	0.11	0.067	1.025	0.528
ENSG00000205865	1334	1.634	0.141	0.086	1.041	0.528
ENSG00000226122	711	1.633	0.146	0.089	1.05	0.528
LOC101929715	2462	1.632	0.128	0.078	1.039	0.528
ENSG00000250786	2125	1.631	0.124	0.076	1.036	0.528
ENSG00000237250	886	1.626	0.13	0.08	1.047	0.528
ENSG00000233246	1283	1.624	0.133	0.082	1.034	0.528
ENSG00000244342	174	1.623	0.121	0.075	1.035	0.528
ENSG00000249087	2147	1.622	0.144	0.089	1.039	0.528
ENSG00000255036	1015	1.618	0.122	0.075	1.037	0.528
TEN1-CDK3	1981	1.617	0.146	0.09	1.025	0.528
ENSG00000249748	1076	1.615	0.136	0.084	1.039	0.528
ENSG00000197291	718	1.615	0.138	0.085	1.039	0.528
ENSG00000241313	991	1.615	0.14	0.086	1.045	0.528
ENSG00000248550	439	1.613	0.09	0.055	1.046	0.528
ENSG00000224843	743	1.613	0.113	0.07	1.057	0.528
ENSG00000223438	1465	1.613	0.095	0.059	1.046	0.528
ENSG00000234497	1109	1.612	0.144	0.09	1.046	0.528
ENSG00000231770	2162	1.611	0.115	0.071	1.03	0.528
ENSG00000226051	1129	1.61	0.157	0.097	1.042	0.528
HCG4B	2035	1.61	0.155	0.097	1.061	0.528
ENSG00000247240	1287	1.609	0.138	0.086	1.032	0.528
ENSG00000268061	1202	1.609	0.096	0.059	1.024	0.528
LOC101927811	2178	-8.114	-0.695	0.086	0.86	0
ENSG00000186594	868	-7.497	-0.701	0.093	0.924	0
ENSG00000223799	2190	-7.48	-1.145	0.153	0.788	0
LOC643072	2134	-7.322	-0.691	0.094	0.82	0
ENSG00000265666	980	-5.591	-0.472	0.084	0.92	0
ATP2B1-AS1	2361	-4.831	-0.407	0.084	0.943	0
ENSG00000233429	1663	-4.531	-0.304	0.067	0.951	0
LOC100129518	2022	-4.256	-0.754	0.177	0.909	0
TMX2-CTNND1	1711	-4.161	-0.408	0.098	0.931	0
ENSG00000278970	2113	-3.817	-0.268	0.07	0.969	0
FLJ23867	2117	-3.651	-0.335	0.092	0.933	0
MMP24-AS1	2071	-3.594	-0.293	0.081	0.955	0
ENSG00000261485	2435	-3.46	-0.348	0.101	0.929	0.085
ENSG00000215533	32	-3.363	-0.312	0.093	0.87	0.194
ENSG00000246100	2375	-3.214	-0.53	0.165	0.859	0.528
ENSG00000224596	1903	-3.167	-0.54	0.17	0.909	0.528
ENSG00000273033	1018	-3.139	-0.222	0.071	0.965	0.528
ENSG00000189223	970	-3.129	-0.281	0.09	0.936	0.528
ENSG00000235531	988	-3.117	-0.313	0.101	0.901	0.528
