# Supplementary material for: Identification of a Multi–Long Noncoding RNA Signature for the Diagnosis of Type 1 Diabetes Mellitus
Source: Front Bioeng Biotechnol. 2020 Jul 3;8:553. doi: 10.3389/fbioe.2020.00553 (PMC7350420; doi:10.3389/fbioe.2020.00553)
Supplement: Supplementary file 2 [file Table_2.XLSX]

## Sheet: Supplement File table2
	Gene.Name	Score.d.	Numerator.r.	Denominator.s.s0.	Fold.Change	q.value...
ENSG00000225783	964	8.887	1.015	0.114	1.132	0
ENSG00000242258	380	8.576	1.151	0.134	1.195	0
ENSG00000234883	1013	7.962	1	0.126	1.126	0
C5orf56	1780	7.935	0.515	0.065	1.084	0
ENSG00000271856	1207	7.321	0.615	0.084	1.085	0
ENSG00000234327	1541	7.269	0.396	0.054	1.083	0
ENSG00000260260	983	7.22	0.47	0.065	1.069	0
ENSG00000266402	2145	6.883	0.445	0.065	1.055	0
FLJ32255	2283	6.808	0.513	0.075	1.078	0
DLEU1	1971	6.631	0.472	0.071	1.09	0
LOC100506548	2092	6.567	0.477	0.073	1.082	0
ENSG00000265148	998	6.506	0.506	0.078	1.071	0
ENSG00000247774	1379	6.488	0.678	0.104	1.121	0
ENSG00000234741	948	6.478	0.364	0.056	1.044	0
ENSG00000269893	952	6.265	0.333	0.053	1.035	0
ENSG00000215424	906	6.238	0.545	0.087	1.122	0
ENSG00000224020	2236	6.193	0.57	0.092	1.103	0
ENSG00000245910	2099	6.17	0.332	0.054	1.029	0
ENSG00000223478	996	6.081	0.566	0.093	1.113	0
ENSG00000234771	1779	5.98	0.363	0.061	1.061	0
ENSG00000256262	2141	5.921	0.496	0.084	1.106	0
ENSG00000226950	949	5.815	0.414	0.071	1.052	0
ENSG00000185433	1077	5.802	0.545	0.094	1.232	0
RUNX1-IT1	2066	5.695	0.457	0.08	1.065	0
ENSG00000203739	1011	5.692	0.431	0.076	1.076	0
ENSG00000182165	1998	5.576	0.367	0.066	1.068	0
ENSG00000178977	1026	5.484	0.443	0.081	1.064	0
LINC00260	2003	5.455	0.617	0.113	1.132	0
ENSG00000204261	75	5.414	0.372	0.069	1.062	0
ENSG00000281103	1296	5.362	0.586	0.109	1.089	0
ENSG00000249859	245	5.335	0.321	0.06	1.073	0
ENSG00000188242	953	5.265	0.415	0.079	1.08	0
ENSG00000206337	1972	5.215	0.301	0.058	1.041	0
ENSG00000214922	925	5.15	0.314	0.061	1.072	0
LOC102606465	2140	5.116	0.362	0.071	1.058	0
ENSG00000197989	930	5.024	0.347	0.069	1.043	0
ENSG00000245937	994	4.983	0.322	0.065	1.074	0
ENSG00000255857	2123	4.948	0.408	0.082	1.095	0
ENSG00000224137	1561	4.931	0.371	0.075	1.066	0
FAM226B	2424	4.862	0.38	0.078	1.073	0
FAM226A	2425	4.862	0.38	0.078	1.073	0
ENSG00000242125	875	4.81	0.429	0.089	1.111	0
ENSG00000204814	1375	4.731	0.542	0.114	1.127	0
ENSG00000256128	1798	4.725	0.407	0.086	1.122	0
GBAT2	2195	4.691	0.448	0.096	1.109	0
HCG26	2015	4.685	0.306	0.065	1.05	0
ENSG00000236859	151	4.665	0.28	0.06	1.054	0
LOC100507424	2014	4.647	0.353	0.076	1.059	0
ENSG00000214106	254	4.64	0.476	0.103	1.098	0
ENSG00000215417	1118	4.629	0.342	0.074	1.107	0
ENSG00000204650	18	4.602	0.269	0.059	1.068	0
ENSG00000277147	663	4.576	0.294	0.064	1.04	0
ENSG00000269609	870	4.503	0.272	0.06	1.073	0
ENSG00000245149	975	4.501	0.404	0.09	1.138	0
LOC101927181	2036	4.499	0.363	0.081	1.056	0
ENSG00000267454	1074	4.474	0.324	0.072	1.07	0
LOC105376575	2166	4.439	0.35	0.079	1.056	0
LOC100130987	1853	4.43	0.344	0.078	1.056	0
ENSG00000237943	1809	4.416	0.466	0.106	1.081	0
ENSG00000261326	2133	4.404	0.497	0.113	1.107	0
TP73-AS1	1949	4.376	0.231	0.053	1.045	0
ENSG00000218510	902	4.362	0.341	0.078	1.051	0
LINC00116	2137	4.346	0.382	0.088	1.064	0
ENSG00000239213	2144	4.321	0.317	0.073	1.066	0
ENSG00000203875	2093	4.318	0.336	0.078	1.04	0
ENSG00000223745	2121	4.279	0.329	0.077	1.045	0
ENSG00000245105	692	4.273	0.471	0.11	1.078	0
LOC729683	2299	4.272	0.255	0.06	1.047	0
ENSG00000267575	766	4.243	0.293	0.069	1.053	0
ENSG00000170919	1908	4.243	0.39	0.092	1.084	0
ENSG00000188511	807	4.242	0.334	0.079	1.079	0
ENSG00000272419	256	4.202	0.252	0.06	1.055	0
ENSG00000273344	1195	4.172	0.315	0.075	1.052	0
LOC100506302	2437	4.161	0.324	0.078	1.066	0
ENSG00000234171	1133	4.139	0.305	0.074	1.086	0
ENSG00000246223	359	4.134	0.274	0.066	1.057	0
ENSG00000267779	1874	4.129	0.508	0.123	1.114	0
ENSG00000282033	1544	4.083	0.321	0.079	1.109	0
ENSG00000243629	461	4.082	0.333	0.082	1.092	0
ENSG00000247572	1193	4.077	0.302	0.074	1.062	0
ENSG00000224514	629	4.076	0.382	0.094	1.123	0
ENSG00000231154	1734	4.075	0.342	0.084	1.112	0
ENSG00000239911	2150	4.069	0.224	0.055	1.052	0
PPT2-EGFL8	1991	4.048	0.277	0.068	1.052	0
ENSG00000243224	1448	4.046	0.307	0.076	1.058	0
ENSG00000224032	2102	4.022	0.247	0.061	1.027	0
LINC00515	1638	4.022	0.336	0.083	1.138	0
ENSG00000236810	861	4.006	0.27	0.067	1.047	0
ENSG00000205837	1093	4.004	0.426	0.107	1.176	0
ENSG00000204282	1050	3.992	0.244	0.061	1.04	0
LINC01730	1742	3.978	0.367	0.092	1.079	0
ENSG00000282375	1517	3.972	0.361	0.091	1.134	0
ENSG00000272752	918	3.971	0.363	0.091	1.046	0
ENSG00000247828	1021	3.96	0.228	0.058	1.053	0
MSH5-SAPCD1	2001	3.955	0.263	0.066	1.068	0
LOC100294145	2018	3.952	0.335	0.085	1.103	0
C1QTNF3-AMACR	1996	3.943	0.292	0.074	1.081	0
ENSG00000222041	956	3.942	0.346	0.088	1.044	0
ENSG00000231074	1732	3.929	0.231	0.059	1.041	0
ENSG00000281501	1752	3.923	0.458	0.117	1.096	0
ENSG00000204528	1293	3.902	0.348	0.089	1.123	0
ENSG00000233621	1017	3.898	0.39	0.1	1.084	0
ENSG00000280634	2214	3.898	0.269	0.069	1.046	0
ENSG00000236088	162	3.897	0.318	0.082	1.096	0
LOC100506990	2127	3.896	0.297	0.076	1.049	0
MGC27345	2216	3.886	0.212	0.054	1.033	0
LOC100134317	2185	3.877	0.329	0.085	1.09	0
LOC284412	2186	3.877	0.329	0.085	1.09	0
ENSG00000281649	954	3.874	0.226	0.058	1.029	0
SERF2-C15ORF63	2047	3.873	0.218	0.056	1.028	0
ENSG00000226777	838	3.858	0.354	0.092	1.076	0
ENSG00000276116	2306	3.85	0.295	0.077	1.092	0
ENSG00000259673	1286	3.831	0.316	0.082	1.056	0
ENSG00000251136	1086	3.83	0.344	0.09	1.065	0
ENSG00000236700	2331	3.824	0.413	0.108	1.098	0
ENSG00000229153	535	3.76	0.328	0.087	1.069	0
LINC00998	2091	3.757	0.256	0.068	1.056	0
GSEC	2128	3.754	0.4	0.107	1.107	0
ENSG00000274253	900	3.747	0.388	0.103	1.091	0
ENSG00000229056	1122	3.745	0.367	0.098	1.151	0
ENSG00000227354	737	3.742	0.253	0.068	1.08	0
ENSG00000196668	660	3.737	0.222	0.06	1.067	0
ENSG00000214803	721	3.719	0.27	0.072	1.109	0
ENSG00000177410	950	3.718	0.178	0.048	1.019	0
ENSG00000234912	923	3.71	0.44	0.119	1.098	0
ENSG00000236901	922	3.685	0.272	0.074	1.057	0
ENSG00000225470	52	3.68	0.336	0.091	1.054	0
ENSG00000240288	1310	3.68	0.278	0.076	1.063	0
LINC00680	2119	3.676	0.247	0.067	1.052	0
ENSG00000269037	1438	3.641	0.461	0.127	1.127	0
ENSG00000236618	1002	3.634	0.277	0.076	1.048	0
LINC01125	2200	3.628	0.266	0.073	1.062	0
EEF1E1-BLOC1S5	2116	3.618	0.319	0.088	1.049	0
ENSG00000163597	946	3.617	0.257	0.071	1.031	0
ENSG00000255559	268	3.602	0.329	0.091	1.113	0
ENSG00000228315	859	3.591	0.227	0.063	1.038	0
ENSG00000269220	92	3.59	0.331	0.092	1.066	0
LOC115110	2223	3.555	0.269	0.076	1.052	0
ENSG00000257242	694	3.532	0.4	0.113	1.077	0
ENSG00000254813	611	3.51	0.336	0.096	1.082	0
ENSG00000261229	283	3.508	0.193	0.055	1.048	0
ENSG00000230148	1239	3.506	0.293	0.084	1.066	0
ENSG00000236939	49	3.488	0.298	0.085	1.088	0
LOC100630923	1913	3.484	0.218	0.063	1.039	0
IPO11-LRRC70	2079	3.472	0.289	0.083	1.061	0
ENSG00000225756	1048	3.467	0.317	0.091	1.056	0
LINC00094	1965	3.465	0.273	0.079	1.049	0
HNRNPUL2-BSCL2	1993	3.463	0.279	0.08	1.063	0
LINC01590	2008	3.456	0.197	0.057	1.06	0
ENSG00000239653	1117	3.446	0.239	0.069	1.038	0
ENSG00000260917	862	3.441	0.232	0.067	1.042	0
ATP6V1G2-DDX39B	1962	3.436	0.469	0.136	1.067	0
ENSG00000259150	618	3.433	0.313	0.091	1.092	0
ENSG00000247809	1140	3.433	0.354	0.103	1.119	0
APOC4-APOC2	1967	3.426	0.265	0.077	1.062	0
ENSG00000250903	2228	3.421	0.236	0.069	1.059	0
ENSG00000188185	1719	3.412	0.33	0.097	1.092	0
ENSG00000226906	1183	3.406	0.23	0.067	1.105	0
ENSG00000228296	1184	3.406	0.23	0.067	1.105	0
ENSG00000235412	1185	3.406	0.23	0.067	1.105	0
ENSG00000274020	1629	3.394	0.198	0.058	1.055	0
ENSG00000214900	1260	3.367	0.223	0.066	1.055	0
LINC00888	2132	3.363	0.287	0.085	1.068	0
ENSG00000248118	425	3.363	0.305	0.091	1.104	0
ENSG00000248275	189	3.357	0.228	0.068	1.044	0
ENSG00000235300	393	3.353	0.267	0.08	1.138	0
LINC00959	2153	3.352	0.227	0.068	1.038	0
ENSG00000267858	744	3.346	0.236	0.071	1.111	0
LOC100505918	1756	3.328	0.293	0.088	1.074	0
ENSG00000231177	929	3.322	0.298	0.09	1.095	0
ENSG00000232907	258	3.319	0.344	0.104	1.076	0
ENSG00000233723	1681	3.316	0.207	0.062	1.094	0
ENSG00000254887	1411	3.312	0.308	0.093	1.06	0
ENSG00000253311	664	3.299	0.345	0.105	1.099	0
FAM238B	2317	3.292	0.224	0.068	1.047	0
ENSG00000245719	832	3.292	0.436	0.132	1.128	0
ENSG00000220891	426	3.288	0.25	0.076	1.09	0
ENSG00000228784	1128	3.284	0.305	0.093	1.058	0
ENSG00000224259	1300	3.271	0.212	0.065	1.089	0
ENSG00000245648	1391	3.27	0.309	0.095	1.078	0
ENSG00000227540	1528	3.261	0.251	0.077	1.053	0
ENSG00000174171	1436	3.259	0.261	0.08	1.069	0
LOC100996583	2459	3.256	0.395	0.121	1.063	0
ENSG00000258731	1153	3.255	0.267	0.082	1.062	0
ENSG00000282851	1645	3.249	0.415	0.128	1.06	0
ENSG00000255455	963	3.236	0.288	0.089	1.049	0
ENSG00000260807	250	3.228	0.226	0.07	1.043	0
ENSG00000132832	1630	3.216	0.193	0.06	1.047	0
ENSG00000267882	251	3.213	0.327	0.102	1.105	0
ENSG00000230000	1358	3.208	0.272	0.085	1.069	0
FLJ33534	1917	3.194	0.346	0.108	1.086	0
ENSG00000236778	1666	3.19	0.293	0.092	1.069	0
ENSG00000253894	423	3.19	0.241	0.076	1.093	0
ENSG00000230530	2260	3.189	0.421	0.132	1.099	0
LOC90784	2135	3.179	0.207	0.065	1.036	0
ENSG00000233729	1475	3.177	0.355	0.112	1.114	0
ENSG00000230262	284	3.172	0.274	0.086	1.103	0
LOC729732	1922	3.171	0.275	0.087	1.051	0
ENSG00000232931	1802	3.162	0.196	0.062	1.031	0
ENSG00000229589	879	3.157	0.36	0.114	1.091	0
LOC101927204	2278	3.153	0.217	0.069	1.051	0
ENSG00000248210	437	3.152	0.294	0.093	1.07	0
ENSG00000231365	492	3.151	0.19	0.06	1.06	0
ENSG00000215256	968	3.149	0.221	0.07	1.041	0
ENSG00000256699	384	3.148	0.253	0.08	1.109	0
TMEM256-PLSCR3	2049	3.142	0.248	0.079	1.034	0
ENSG00000234880	519	3.139	0.278	0.089	1.071	0
ENSG00000177337	2352	3.135	0.245	0.078	1.04	0
ENSG00000261713	160	3.131	0.308	0.098	1.097	0
ENSG00000228044	147	3.129	0.306	0.098	1.085	0
ENSG00000236144	246	3.124	0.22	0.07	1.049	0
ENSG00000264920	1539	3.121	0.261	0.084	1.058	0
LOC100132686	1619	3.119	0.369	0.118	1.12	0
ENSG00000223749	986	3.116	0.211	0.068	1.054	0
ENSG00000224870	957	3.104	0.224	0.072	1.041	0
LOC100506730	1852	3.101	0.183	0.059	1.05	0
BLOC1S1-RDH5	2000	3.099	0.306	0.099	1.063	0
LINC00493	2114	3.096	0.149	0.048	1.017	0
ENSG00000237298	89	3.089	0.229	0.074	1.05	0
ENSG00000214783	889	3.089	0.275	0.089	1.047	0
ENSG00000241135	1404	3.088	0.247	0.08	1.074	0
ENSG00000131538	936	3.077	0.321	0.104	1.103	0
ENSG00000131548	937	3.077	0.321	0.104	1.103	0
ENSG00000224854	2060	3.059	0.239	0.078	1.056	0
ENSG00000230319	809	3.056	0.385	0.126	1.097	0
ENSG00000233522	2038	3.055	0.223	0.073	1.07	0
ENSG00000236301	708	3.044	0.313	0.103	1.07	0
ENSG00000152931	837	3.02	0.215	0.071	1.072	0
ENSG00000225300	1523	3.02	0.336	0.111	1.086	0
LOC100499489	2131	3.018	0.244	0.081	1.065	0
ENSG00000233834	1527	3.017	0.33	0.109	1.078	0
ENSG00000226091	336	3.009	0.204	0.068	1.041	0
ENSG00000231327	1039	2.999	0.265	0.088	1.097	0
ENSG00000281026	877	2.997	0.231	0.077	1.045	0
ENSG00000249383	789	2.997	0.322	0.107	1.091	0
ENSG00000180279	47	2.993	0.4	0.134	1.085	0
ENSG00000261824	244	2.991	0.179	0.06	1.04	0
ENSG00000272681	6	2.989	0.196	0.066	1.043	0
ENSG00000234684	1298	2.985	0.266	0.089	1.066	0
ENSG00000230487	501	2.985	0.262	0.088	1.058	0
ENSG00000186960	1396	2.981	0.345	0.116	1.101	0
ENSG00000232656	913	2.979	0.285	0.096	1.086	0
ENSG00000261404	1255	2.975	0.19	0.064	1.089	0
ENSG00000267757	754	2.97	0.243	0.082	1.061	0
HCG27	1737	2.966	0.225	0.076	1.054	0
ENSG00000247556	2095	2.961	0.164	0.056	1.022	0
ENSG00000166770	2463	2.951	0.234	0.079	1.043	0
ENSG00000175061	951	2.934	0.22	0.075	1.047	0
ENSG00000231890	2440	2.933	0.278	0.095	1.072	0
ENSG00000214401	1042	2.933	0.221	0.075	1.055	0
ENSG00000231651	1376	2.924	0.26	0.089	1.053	0
ENSG00000257176	178	2.924	0.269	0.092	1.084	0
ENSG00000244300	1936	2.924	0.19	0.065	1.044	0
ENSG00000231419	320	2.923	0.2	0.068	1.061	0
ENSG00000254960	771	2.921	0.193	0.066	1.074	0
ENSG00000225493	1855	2.919	0.272	0.093	1.062	0
ENSG00000198468	1190	2.918	0.255	0.087	1.053	0
ENSG00000234155	1535	2.909	0.256	0.088	1.111	0
C18orf61	2416	2.904	0.222	0.076	1.055	0
ENSG00000176349	1509	2.904	0.252	0.087	1.066	0
ENSG00000246130	1171	2.902	0.258	0.089	1.102	0
LOC101927314	1655	2.901	0.17	0.058	1.095	0
ENSG00000281398	1928	2.889	0.15	0.052	1.048	0
ENSG00000229727	109	2.886	0.181	0.063	1.054	0
ENSG00000249388	1309	2.885	0.254	0.088	1.076	0
LOC339975	1821	2.885	0.223	0.077	1.087	0
ENSG00000265479	835	2.883	0.219	0.076	1.032	0
ENSG00000204706	1766	2.883	0.161	0.056	1.075	0
ENSG00000258471	1178	2.882	0.25	0.087	1.076	0
LINC01599	1926	2.877	0.235	0.082	1.055	0
ENSG00000251432	1003	2.871	0.233	0.081	1.08	0
EHMT1-IT1	1745	2.87	0.258	0.09	1.065	0
ENSG00000215866	706	2.845	0.256	0.09	1.078	0
ENSG00000259408	1571	2.843	0.319	0.112	1.083	0
ENSG00000237940	693	2.842	0.269	0.095	1.094	0
LOC100289230	2353	2.84	0.265	0.093	1.07	0
ENSG00000224582	1102	2.84	0.362	0.127	1.091	0
ENSG00000261761	1444	2.838	0.224	0.079	1.065	0
ENSG00000224271	710	2.838	0.198	0.07	1.073	0
ENSG00000203999	136	2.826	0.25	0.088	1.088	0
ENSG00000238184	506	2.826	0.213	0.075	1.056	0
ENSG00000228705	551	2.815	0.215	0.076	1.061	0
ENSG00000224660	973	2.812	0.181	0.064	1.028	0
LOC145694	2443	2.812	0.237	0.084	1.053	0
ENSG00000232977	1328	2.812	0.206	0.073	1.073	0
ENSG00000229950	1664	2.81	0.213	0.076	1.064	0
ENSG00000235501	1045	2.803	0.161	0.058	1.057	0
ENSG00000270673	1068	2.803	0.257	0.092	1.059	0
ENSG00000204625	847	2.799	0.195	0.07	1.043	0
LINC00674	1933	2.794	0.158	0.057	1.033	0
ENSG00000239219	1266	2.793	0.238	0.085	1.073	0
LOC100130872	1948	2.785	0.253	0.091	1.049	0
LOC339166	1793	2.783	0.196	0.07	1.058	0
ENSG00000244215	827	2.769	0.174	0.063	1.078	0
ENSG00000281357	1301	2.765	0.232	0.084	1.055	0
ENSG00000226752	1627	2.76	0.173	0.063	1.036	0
ENSG00000236499	35	2.759	0.292	0.106	1.07	0
ENSG00000233937	2052	2.748	0.171	0.062	1.04	0
ENSG00000258647	1651	2.747	0.309	0.112	1.071	0
ENSG00000230091	2227	2.747	0.28	0.102	1.059	0
NPHP3-ACAD11	2100	2.746	0.185	0.067	1.031	0
ENSG00000248092	1729	2.74	0.258	0.094	1.049	0
ENSG00000234608	46	2.738	0.137	0.05	1.021	0
ENSG00000260630	96	2.735	0.209	0.076	1.057	0
ENSG00000236024	2211	2.734	0.222	0.081	1.058	0
ENSG00000256508	358	2.734	0.281	0.103	1.055	0
LOC101060091	2311	2.731	0.295	0.108	1.072	0
ENSG00000249816	1227	2.725	0.178	0.065	1.071	0
ENSG00000233410	1825	2.725	0.291	0.107	1.089	0
ENSG00000260779	726	2.722	0.191	0.07	1.048	0
ENSG00000232803	51	2.718	0.253	0.093	1.062	0
ENSG00000267322	1318	2.715	0.199	0.073	1.047	0
ENSG00000223823	587	2.715	0.29	0.107	1.063	0
LOC285000	2388	2.711	0.19	0.07	1.087	0
ENSG00000279873	67	2.71	0.267	0.098	1.078	0
ENSG00000224074	405	2.709	0.221	0.082	1.091	0
LOC100506844	1755	2.706	0.168	0.062	1.042	0
ENSG00000226903	1935	2.7	0.169	0.063	1.067	0
ENSG00000245008	1511	2.695	0.245	0.091	1.082	0
ENSG00000236081	1089	2.692	0.23	0.085	1.069	0
ENSG00000260151	1537	2.689	0.199	0.074	1.052	0
ENSG00000272589	872	2.687	0.173	0.064	1.028	0
LOC101927814	1940	2.687	0.136	0.051	1.043	0
ENSG00000268471	1112	2.681	0.241	0.09	1.048	0
ENSG00000251209	1170	2.68	0.199	0.074	1.089	0
ENSG00000251239	1452	2.679	0.209	0.078	1.076	0
ENSG00000245534	1325	2.668	0.169	0.063	1.058	0
LOC100996255	2272	2.666	0.202	0.076	1.029	0
ZNF670-ZNF695	1990	2.662	0.217	0.081	1.104	0
ENSG00000267719	638	2.66	0.236	0.089	1.086	0
ENSG00000264575	2165	2.654	0.167	0.063	1.032	0
LOC101060553	1811	2.648	0.283	0.107	1.084	0
ENSG00000260233	1667	2.644	0.319	0.121	1.086	0
ENSG00000244791	604	2.639	0.18	0.068	1.075	0
ENSG00000196810	2218	2.639	0.253	0.096	1.057	0
ENSG00000203865	301	2.631	0.168	0.064	1.042	0
ENSG00000224286	1694	2.63	0.236	0.09	1.055	0
ENSG00000251230	1769	2.623	0.491	0.187	1.111	0
ENSG00000254139	1433	2.619	0.212	0.081	1.063	0
LOC100507384	2315	2.618	0.166	0.063	1.057	0
TINCR	2156	2.614	0.226	0.086	1.058	0
ENSG00000232160	1337	2.611	0.24	0.092	1.068	0
ENSG00000223786	401	2.607	0.223	0.085	1.091	0
ENSG00000236795	786	2.599	0.211	0.081	1.1	0
ENSG00000261971	2129	2.597	0.151	0.058	1.038	0
ENSG00000254008	62	2.596	0.197	0.076	1.094	0
LINC02043	1836	2.596	0.264	0.102	1.071	0
ENSG00000235823	2224	2.595	0.178	0.068	1.084	0
ENSG00000225942	1503	2.594	0.211	0.081	1.042	0
ENSG00000198711	2235	2.592	0.282	0.109	1.043	0
ENSG00000223393	209	2.591	0.24	0.093	1.082	0
LOC285043	1762	2.589	0.269	0.104	1.087	0
ENSG00000206573	76	2.583	0.201	0.078	1.042	0
ENSG00000225572	517	2.579	0.174	0.067	1.087	0
ENSG00000204666	1247	2.577	0.192	0.075	1.083	0
ENSG00000261039	416	2.577	0.245	0.095	1.078	0
ENSG00000226419	368	2.57	0.156	0.061	1.041	0
RAD51L3-RFFL	1583	2.567	0.175	0.068	1.032	0
ENSG00000258573	560	2.564	0.204	0.079	1.048	0
ENSG00000239523	1046	2.562	0.235	0.092	1.049	0
ENSG00000236133	1820	2.562	0.221	0.086	1.092	0
LOC100505942	2184	2.561	0.194	0.076	1.051	0
LINC01635	1749	2.559	0.212	0.083	1.085	0
ENSG00000224958	1053	2.555	0.17	0.066	1.034	0
ENSG00000245954	287	2.548	0.181	0.071	1.034	0
ENSG00000251632	1524	2.547	0.157	0.062	1.073	0
ENSG00000198685	848	2.547	0.212	0.083	1.046	0
ENSG00000258716	1430	2.545	0.201	0.079	1.077	0
FTCDNL1	1646	2.544	0.198	0.078	1.064	0
ENSG00000250033	537	2.543	0.194	0.076	1.076	0
ENSG00000212978	978	2.538	0.205	0.081	1.055	0
LOC100133669	1849	2.533	0.306	0.121	1.073	0
LOC100129617	2341	2.533	0.238	0.094	1.05	0
LOC100506497	1782	2.532	0.265	0.105	1.078	0
ENSG00000279245	7	2.529	0.238	0.094	1.053	0
ENSG00000232998	2399	2.528	0.198	0.078	1.042	0
ENSG00000275549	727	2.528	0.193	0.076	1.043	0
ENSG00000259724	424	2.524	0.185	0.073	1.082	0
RNASEK-C17orf49	2089	2.523	0.202	0.08	1.021	0
ENSG00000233008	542	2.517	0.245	0.097	1.076	0
ENSG00000253165	796	2.504	0.185	0.074	1.066	0
ENSG00000224975	842	2.503	0.209	0.083	1.044	0
ENSG00000258057	1421	2.502	0.188	0.075	1.059	0
ENSG00000196696	883	2.499	0.233	0.093	1.043	0
ENSG00000234210	539	2.496	0.191	0.076	1.051	0
ENSG00000267254	1200	2.496	0.208	0.083	1.051	0
ENSG00000245975	1464	2.493	0.215	0.086	1.057	0
LOC105370333	2393	2.491	0.192	0.077	1.06	0
ENSG00000248461	1461	2.49	0.183	0.073	1.067	0
ENSG00000264247	962	2.49	0.166	0.067	1.023	0
HOXA10-HOXA9	1997	2.486	0.201	0.081	1.063	0
ENSG00000225084	1095	2.484	0.251	0.101	1.072	0
ENSG00000278910	2367	2.482	0.214	0.086	1.059	0
ENSG00000254839	1504	2.481	0.269	0.108	1.073	0
ENSG00000231428	1157	2.479	0.144	0.058	1.062	0
LINC00842	1902	2.475	0.172	0.07	1.051	0
ENSG00000232600	2394	2.473	0.291	0.118	1.065	0
ENSG00000215067	1022	2.465	0.187	0.076	1.048	0
LOC101926913	2029	2.465	0.162	0.066	1.065	0
ENSG00000182648	928	2.464	0.191	0.078	1.048	0
ENSG00000244161	1483	2.451	0.27	0.11	1.087	0
ENSG00000280739	100	2.448	0.185	0.076	1.041	0
ENSG00000267213	1142	2.447	0.186	0.076	1.064	0
ENSG00000226995	1094	2.445	0.184	0.075	1.053	0
ENSG00000245832	146	2.442	0.247	0.101	1.072	0
ENSG00000232401	395	2.44	0.243	0.099	1.083	0
ENSG00000234177	1315	2.439	0.192	0.079	1.056	0
ENSG00000227290	1271	2.438	0.196	0.08	1.091	0
ENSG00000236834	68	2.438	0.278	0.114	1.075	0
ENSG00000260804	869	2.436	0.243	0.1	1.05	0
RFPL3S	2017	2.434	0.284	0.117	1.07	0
ENSG00000204934	1006	2.433	0.226	0.093	1.057	0
ENSG00000268996	1123	2.43	0.206	0.085	1.031	0
LOC100130950	2268	2.427	0.215	0.089	1.073	0
ENSG00000266916	2151	2.42	0.184	0.076	1.074	0
ENSG00000241359	2382	2.42	0.246	0.102	1.08	0
LOC100506472	2263	2.415	0.139	0.058	1.033	0
ENSG00000259361	313	2.415	0.176	0.073	1.057	0
LINC00933	2222	2.414	0.164	0.068	1.077	0
ENSG00000270362	302	2.409	0.122	0.051	1.062	0
ENSG00000263327	1591	2.409	0.275	0.114	1.048	0
ENSG00000260192	613	2.409	0.2	0.083	1.062	0
TSNAX-DISC1	1973	2.408	0.142	0.059	1.043	0
LYRM4-AS1	1642	2.403	0.197	0.082	1.075	0
ENSG00000253320	2199	2.401	0.195	0.081	1.069	0
LOC100129917	1757	2.397	0.305	0.127	1.097	0.085
ENSG00000246662	464	2.396	0.15	0.063	1.035	0.085
ENSG00000247708	760	2.393	0.197	0.082	1.078	0.085
ENSG00000260442	1056	2.39	0.232	0.097	1.064	0.085
ENSG00000240567	1012	2.389	0.358	0.15	1.052	0.085
ENSG00000225383	1407	2.385	0.198	0.083	1.065	0.085
ENSG00000213599	849	2.384	0.203	0.085	1.03	0.085
ENSG00000213904	1378	2.383	0.155	0.065	1.035	0.085
ENSG00000230448	782	2.38	0.271	0.114	1.124	0.085
ENSG00000225484	271	2.38	0.181	0.076	1.04	0.085
ENSG00000254635	2098	2.378	0.15	0.063	1.019	0.085
ENSG00000230513	1212	2.375	0.169	0.071	1.042	0.085
ENSG00000237862	99	2.37	0.241	0.102	1.063	0.085
ENSG00000241014	1208	2.368	0.269	0.114	1.06	0.085
TOPORS-AS1	2074	2.366	0.137	0.058	1.021	0.085
ENSG00000234492	669	2.363	0.178	0.075	1.077	0.085
ENSG00000266893	1495	2.362	0.224	0.095	1.06	0.085
LINC01296	2431	2.359	0.391	0.166	1.154	0.085
ENSG00000258754	1485	2.356	0.153	0.065	1.071	0.085
ENSG00000236519	2430	2.352	0.195	0.083	1.082	0.085
ENSG00000225986	1019	2.351	0.158	0.067	1.032	0.085
ENSG00000278156	1025	2.35	0.173	0.074	1.056	0.085
ENSG00000234229	458	2.348	0.159	0.068	1.063	0.085
ENSG00000267432	1956	2.345	0.211	0.09	1.069	0.085
ENSG00000168746	829	2.34	0.147	0.063	1.045	0.085
ENSG00000254363	1397	2.339	0.209	0.089	1.066	0.085
LOC101927365	2226	2.339	0.205	0.088	1.069	0.085
ENSG00000242086	1673	2.337	0.179	0.077	1.028	0.085
ENSG00000267107	1028	2.332	0.147	0.063	1.036	0.085
ENSG00000230663	2291	2.327	0.171	0.073	1.055	0.085
LINC00282	1680	2.327	0.218	0.094	1.078	0.085
ENSG00000258766	594	2.326	0.217	0.093	1.089	0.085
ENSG00000236423	770	2.319	0.161	0.069	1.027	0.085
ENSG00000244479	1626	2.306	0.192	0.083	1.073	0.085
ENSG00000249346	123	2.306	0.159	0.069	1.046	0.085
ENSG00000258498	1746	2.304	0.139	0.06	1.044	0.085
LOC101927020	2401	2.303	0.145	0.063	1.043	0.085
ENSG00000184385	16	2.303	0.181	0.079	1.06	0.085
BREA2	2410	2.302	0.19	0.083	1.046	0.085
ENSG00000204588	1189	2.294	0.157	0.068	1.056	0.085
ENSG00000261448	1543	2.287	0.148	0.065	1.034	0.085
ENSG00000261715	780	2.284	0.172	0.075	1.074	0.085
ENSG00000226869	50	2.281	0.091	0.04	1.044	0.085
ENSG00000235172	1754	2.28	0.165	0.073	1.052	0.085
ENSG00000268364	1695	2.28	0.196	0.086	1.056	0.085
LOC101928306	1954	2.278	0.206	0.09	1.074	0.085
LOC100506790	2307	2.276	0.198	0.087	1.054	0.085
ENSG00000185186	1317	2.274	0.171	0.075	1.054	0.085
ENSG00000235314	1712	2.271	0.123	0.054	1.028	0.085
LOC101927770	2033	2.269	0.249	0.11	1.062	0.085
ENSG00000228878	2179	2.261	0.206	0.091	1.061	0.085
ENSG00000188825	1739	2.261	0.135	0.06	1.054	0.085
ENSG00000236790	1872	2.26	0.195	0.086	1.062	0.085
ENSG00000204904	658	2.259	0.231	0.102	1.088	0.085
ENSG00000237457	2330	2.257	0.141	0.063	1.056	0.085
ENSG00000236017	1586	2.255	0.165	0.073	1.036	0.085
LOC91450	2256	2.253	0.157	0.07	1.041	0.085
ENSG00000254560	1395	2.25	0.174	0.077	1.063	0.085
ENSG00000224204	261	2.247	0.176	0.078	1.071	0.085
ENSG00000244926	192	2.245	0.134	0.06	1.052	0.085
ENSG00000281196	688	2.245	0.213	0.095	1.069	0.085
LOC389247	1805	2.244	0.196	0.088	1.053	0.085
ENSG00000235437	858	2.241	0.159	0.071	1.048	0.085
ENSG00000175611	219	2.241	0.114	0.051	1.036	0.085
MGC16025	1603	2.241	0.132	0.059	1.071	0.085
LINC02209	1955	2.24	0.19	0.085	1.06	0.085
ENSG00000226179	2234	2.24	0.179	0.08	1.032	0.085
LOC100507431	1589	2.239	0.123	0.055	1.076	0.085
ENSG00000251562	262	2.238	0.556	0.248	1.062	0.085
ENSG00000258499	1493	2.238	0.243	0.109	1.063	0.085
LOC401585	1921	2.237	0.151	0.067	1.074	0.085
ENSG00000182057	486	2.236	0.221	0.099	1.04	0.085
ENSG00000223891	278	2.235	0.128	0.057	1.032	0.085
ENSG00000231764	2197	2.227	0.16	0.072	1.07	0.085
ENSG00000262155	1434	2.227	0.186	0.084	1.041	0.085
ENSG00000232628	366	2.221	0.165	0.074	1.029	0.085
ENSG00000248874	10	2.221	0.174	0.079	1.061	0.085
ENSG00000237435	1359	2.221	0.187	0.084	1.057	0.085
ENSG00000253661	330	2.22	0.117	0.053	1.066	0.085
ENSG00000236208	2318	2.219	0.164	0.074	1.06	0.085
ENSG00000280278	1593	2.218	0.179	0.081	1.043	0.085
LOC145783	1714	2.217	0.108	0.049	1.029	0.085
ENSG00000229042	525	2.216	0.226	0.102	1.08	0.085
ENSG00000233220	1859	2.212	0.174	0.079	1.069	0.085
LOC729966	1978	2.207	0.126	0.057	1.022	0.085
ENSG00000230550	624	2.206	0.2	0.091	1.039	0.085
ENSG00000250116	121	2.201	0.168	0.076	1.051	0.085
ENSG00000205885	349	2.201	0.183	0.083	1.042	0.085
ENSG00000149656	2244	2.2	0.211	0.096	1.046	0.085
LINC01881	2245	2.2	0.211	0.096	1.046	0.085
CHKB-CPT1B	1999	2.196	0.199	0.091	1.031	0.085
ENSG00000214188	288	2.194	0.133	0.06	1.07	0.085
LOC101927166	1822	2.193	0.175	0.08	1.034	0.085
ENSG00000257167	972	2.19	0.151	0.069	1.054	0.085
ENSG00000203706	2172	2.19	0.132	0.06	1.06	0.085
ENSG00000227036	969	2.189	0.149	0.068	1.037	0.085
ENSG00000273311	880	2.189	0.221	0.101	1.051	0.085
DIRC3	2231	2.188	0.189	0.087	1.052	0.085
ENSG00000231999	1078	2.188	0.204	0.093	1.076	0.085
LOC100499194	2212	2.188	0.176	0.08	1.047	0.085
ENSG00000231163	775	2.185	0.223	0.102	1.044	0.085
COPG2IT1	2011	2.185	0.206	0.094	1.064	0.085
ENSG00000203688	503	2.181	0.183	0.084	1.06	0.085
ENSG00000233016	9	2.181	0.109	0.05	1.023	0.085
ENSG00000224090	232	2.181	0.205	0.094	1.065	0.085
ENSG00000262468	1014	2.18	0.186	0.085	1.034	0.085
ENSG00000250626	1520	2.18	0.12	0.055	1.069	0.085
ENSG00000233093	318	2.178	0.126	0.058	1.064	0.085
ENSG00000226527	792	2.177	0.161	0.074	1.06	0.085
ENSG00000248309	1155	2.174	0.189	0.087	1.052	0.085
ENSG00000261801	1132	2.172	0.226	0.104	1.094	0.085
ENSG00000235643	507	2.171	0.204	0.094	1.082	0.085
ENSG00000241211	2452	2.169	0.222	0.102	1.053	0.085
LINC01226	1906	2.166	0.198	0.091	1.048	0.085
LOC101928565	1843	2.165	0.225	0.104	1.094	0.085
ENSG00000183154	455	2.165	0.146	0.068	1.034	0.085
ENSG00000228340	524	2.161	0.116	0.054	1.041	0.085
LOC101927021	2415	2.158	0.173	0.08	1.046	0.085
ENSG00000246022	322	2.157	0.158	0.073	1.035	0.085
ENSG00000246339	107	2.152	0.135	0.063	1.039	0.085
ENSG00000230523	561	2.152	0.138	0.064	1.033	0.085
ENSG00000254622	2246	2.151	0.245	0.114	1.057	0.085
ENSG00000222001	1534	2.15	0.151	0.07	1.03	0.085
ENSG00000230061	1918	2.149	0.205	0.095	1.059	0.194
ENSG00000231208	2086	2.142	0.184	0.086	1.066	0.194
ENSG00000225937	1126	2.138	0.133	0.062	1.053	0.194
ENSG00000259225	653	2.138	0.232	0.108	1.07	0.194
ENSG00000250328	55	2.137	0.145	0.068	1.041	0.194
ENSG00000249601	2369	2.129	0.14	0.066	1.055	0.194
ENSG00000229522	2208	2.128	0.145	0.068	1.05	0.194
ENSG00000275620	1303	2.127	0.169	0.08	1.058	0.194
ENSG00000225465	2013	2.127	0.145	0.068	1.049	0.194
ENSG00000258727	168	2.126	0.133	0.063	1.035	0.194
ENSG00000241990	2340	2.125	0.157	0.074	1.025	0.194
ENSG00000253733	326	2.12	0.216	0.102	1.071	0.194
LOC90768	2232	2.118	0.128	0.06	1.044	0.194
ENSG00000267244	1063	2.118	0.154	0.073	1.056	0.194
ENSG00000225439	987	2.114	0.141	0.067	1.05	0.194
ENSG00000120664	2239	2.112	0.14	0.066	1.077	0.194
ENSG00000231944	1240	2.108	0.127	0.06	1.059	0.194
ENSG00000255474	311	2.108	0.17	0.081	1.057	0.194
ENSG00000259954	304	2.106	0.133	0.063	1.027	0.194
ENSG00000255428	133	2.102	0.136	0.065	1.061	0.194
ERVK13-1	1850	2.099	0.12	0.057	1.026	0.194
ENSG00000226312	140	2.097	0.146	0.07	1.055	0.194
ENSG00000267712	1253	2.095	0.184	0.088	1.045	0.194
LOC101929073	1905	2.095	0.119	0.057	1.043	0.194
ENSG00000261879	53	2.094	0.178	0.085	1.045	0.194
ENSG00000231889	1863	2.093	0.1	0.048	1.03	0.194
ENSG00000227060	2242	2.092	0.17	0.081	1.097	0.194
ENSG00000232684	504	2.091	0.128	0.061	1.038	0.194
ENSG00000172250	866	2.088	0.172	0.082	1.037	0.194
LOC101928324	2428	2.088	0.153	0.073	1.043	0.194
ST7-OT3	1985	2.086	0.139	0.066	1.033	0.194
ENSG00000228839	1386	2.08	0.225	0.108	1.057	0.194
ENSG00000247199	229	2.077	0.14	0.067	1.051	0.194
ENSG00000248555	2408	2.077	0.173	0.084	1.042	0.194
ENSG00000236404	241	2.076	0.159	0.076	1.043	0.194
LINC01512	1909	2.074	0.163	0.079	1.046	0.194
ENSG00000214146	715	2.068	0.208	0.1	1.085	0.194
ENSG00000235954	79	2.067	0.131	0.064	1.028	0.194
ENSG00000224743	390	2.066	0.125	0.06	1.044	0.194
ENSG00000224924	184	2.064	0.127	0.061	1.065	0.194
ENSG00000260992	2202	2.062	0.213	0.103	1.042	0.194
ENSG00000235280	2057	2.06	0.133	0.064	1.033	0.194
LOC441204	2026	2.059	0.107	0.052	1.035	0.194
RBFADN	1724	2.059	0.133	0.065	1.038	0.194
LINC02091	2455	2.058	0.184	0.09	1.055	0.194
HCG4	1976	2.054	0.151	0.074	1.048	0.194
ENSG00000232837	475	2.052	0.16	0.078	1.05	0.194
ENSG00000233791	882	2.051	0.17	0.083	1.038	0.194
ENSG00000147753	1146	2.05	0.153	0.075	1.05	0.194
ENSG00000251364	161	2.048	0.173	0.085	1.054	0.194
ENSG00000235033	514	2.047	0.167	0.081	1.062	0.194
ENSG00000248008	967	2.047	0.164	0.08	1.039	0.194
ENSG00000245479	794	2.045	0.162	0.079	1.041	0.194
ENSG00000247498	331	2.042	0.129	0.063	1.049	0.194
ENSG00000259446	1088	2.041	0.158	0.078	1.037	0.194
ENSG00000233038	830	2.041	0.146	0.071	1.037	0.194
ENSG00000218537	1636	2.039	0.244	0.12	1.056	0.194
ENSG00000229175	1797	2.037	0.153	0.075	1.067	0.194
ENSG00000205696	415	2.037	0.222	0.109	1.049	0.194
LOC101928461	2305	2.035	0.209	0.103	1.069	0.194
ENSG00000250208	1304	2.032	0.131	0.065	1.036	0.194
ENSG00000224533	383	2.027	0.173	0.085	1.07	0.194
LOC101927865	1887	2.027	0.151	0.074	1.053	0.194
ENSG00000226454	1556	2.023	0.172	0.085	1.038	0.194
ENSG00000204460	379	2.016	0.179	0.089	1.055	0.194
LOC643406	2442	2.015	0.211	0.105	1.06	0.194
ENSG00000249231	1280	2.014	0.148	0.073	1.059	0.194
ENSG00000233077	557	2.013	0.14	0.069	1.051	0.194
ENSG00000225420	736	2.008	0.191	0.095	1.044	0.194
C3orf49	1605	2.007	0.191	0.095	1.051	0.194
ENSG00000257621	955	2.007	0.189	0.094	1.025	0.194
ENSG00000263812	274	2.006	0.144	0.072	1.044	0.194
ENSG00000231439	740	2.006	0.204	0.101	1.062	0.194
ENSG00000249662	1578	2.002	0.205	0.103	1.059	0.194
ENSG00000279078	850	1.997	0.209	0.105	1.035	0.194
ENSG00000242687	911	1.996	0.294	0.147	1.07	0.194
ENSG00000237048	942	1.993	0.179	0.09	1.062	0.194
LOC403323	1687	1.992	0.15	0.076	1.039	0.194
ENSG00000218416	871	1.992	0.173	0.087	1.074	0.194
LOC728175	1616	1.99	0.124	0.062	1.045	0.194
ENSG00000277232	120	1.989	0.147	0.074	1.054	0.194
ENSG00000224043	2298	1.989	0.164	0.082	1.058	0.194
FLJ10038	1968	1.986	0.162	0.081	1.026	0.194
ENSG00000224995	532	1.984	0.139	0.07	1.058	0.194
ENSG00000251323	472	1.984	0.155	0.078	1.06	0.194
LOC101929512	2326	1.983	0.155	0.078	1.06	0.194
LOC100129603	1894	1.982	0.201	0.101	1.062	0.194
ENSG00000245729	406	1.982	0.174	0.088	1.044	0.194
ENSG00000233725	1120	1.98	0.111	0.056	1.059	0.194
ENSG00000226674	550	1.98	0.146	0.074	1.053	0.194
LINC02064	2417	1.971	0.179	0.091	1.037	0.194
ENSG00000259163	733	1.971	0.151	0.077	1.064	0.194
ENSG00000239677	2346	1.971	0.139	0.071	1.052	0.194
ENSG00000239265	354	1.97	0.188	0.095	1.06	0.194
ENSG00000250668	1454	1.969	0.131	0.067	1.057	0.194
ENSG00000176593	125	1.968	0.104	0.053	1.035	0.194
ENSG00000212766	1354	1.965	0.197	0.1	1.046	0.194
ENSG00000250490	685	1.965	0.134	0.068	1.044	0.194
ENSG00000242797	2429	1.965	0.212	0.108	1.05	0.194
ENSG00000170983	1588	1.964	0.141	0.072	1.039	0.194
ENSG00000228888	640	1.961	0.138	0.07	1.053	0.194
ENSG00000236049	549	1.956	0.14	0.071	1.049	0.194
FAM238C	2205	1.954	0.156	0.08	1.03	0.194
ENSG00000232100	779	1.954	0.168	0.086	1.058	0.194
ENSG00000124835	1538	1.951	0.137	0.07	1.078	0.194
ENSG00000250303	676	1.951	0.137	0.07	1.03	0.194
LOC100653233	2257	1.95	0.181	0.093	1.039	0.194
ENSG00000256732	1273	1.95	0.152	0.078	1.056	0.194
ENSG00000239569	2354	1.949	0.133	0.068	1.029	0.194
LOC90246	2267	1.948	0.135	0.069	1.043	0.194
LINC00673	2196	1.948	0.146	0.075	1.052	0.194
ENSG00000257599	1351	1.947	0.195	0.1	1.049	0.194
LOC101928269	1960	1.946	0.166	0.085	1.048	0.194
LOC100652768	2225	1.945	0.141	0.072	1.025	0.194
ENSG00000278175	981	1.94	0.122	0.063	1.025	0.194
ENSG00000233452	1709	1.939	0.098	0.05	1.043	0.194
LOC100507351	1735	1.931	0.17	0.088	1.047	0.194
ENSG00000259175	548	1.926	0.143	0.074	1.054	0.194
ENSG00000228393	2281	1.924	0.136	0.07	1.038	0.194
ENSG00000214043	435	1.923	0.12	0.062	1.061	0.194
ENSG00000147761	1147	1.922	0.151	0.078	1.049	0.194
ENSG00000213057	681	1.922	0.132	0.068	1.068	0.194
LOC642852	1774	1.92	0.125	0.065	1.027	0.194
ENSG00000255258	626	1.917	0.159	0.083	1.057	0.194
ENSG00000229688	745	1.915	0.128	0.067	1.066	0.194
ENSG00000129816	894	1.914	0.15	0.078	1.054	0.194
ENSG00000129845	895	1.914	0.15	0.078	1.054	0.194
ENSG00000236819	1426	1.913	0.138	0.072	1.032	0.194
LOC284023	2342	1.912	0.123	0.064	1.023	0.194
ENSG00000234435	649	1.912	0.119	0.062	1.05	0.194
ENSG00000280924	725	1.908	0.129	0.068	1.036	0.194
ENSG00000247363	145	1.907	0.156	0.082	1.043	0.194
ENSG00000235865	919	1.904	0.142	0.075	1.047	0.194
ENSG00000233997	402	1.9	0.204	0.108	1.054	0.194
ENSG00000197182	172	1.898	0.122	0.064	1.03	0.194
ENSG00000236720	790	1.898	0.146	0.077	1.037	0.194
ENSG00000259841	1831	1.898	0.143	0.075	1.031	0.194
ENSG00000251179	2039	1.897	0.172	0.091	1.042	0.194
ENSG00000231674	700	1.896	0.144	0.076	1.062	0.194
LOC101929662	1845	1.894	0.146	0.077	1.059	0.194
ENSG00000263753	878	1.889	0.121	0.064	1.023	0.194
ENSG00000228290	1402	1.888	0.104	0.055	1.053	0.194
ENSG00000264589	659	1.888	0.126	0.067	1.032	0.194
ENSG00000265933	1387	1.882	0.174	0.093	1.042	0.194
ENSG00000273523	422	1.879	0.148	0.079	1.054	0.528
ENSG00000267080	84	1.875	0.216	0.115	1.045	0.528
ZNF625-ZNF20	2012	1.875	0.136	0.073	1.031	0.528
ENSG00000196273	338	1.875	0.132	0.07	1.023	0.528
ENSG00000255052	2076	1.874	0.139	0.074	1.032	0.528
ENSG00000231538	1841	1.872	0.139	0.074	1.057	0.528
ENSG00000248540	375	1.872	0.117	0.063	1.06	0.528
ENSG00000229847	1064	1.869	0.116	0.062	1.035	0.528
EPN2-IT1	2406	1.866	0.165	0.089	1.062	0.528
ENSG00000244879	2118	1.864	0.132	0.071	1.029	0.528
ENSG00000214145	1925	1.863	0.134	0.072	1.053	0.528
ENSG00000215117	852	1.86	0.101	0.054	1.053	0.528
ENSG00000237401	1252	1.859	0.145	0.078	1.04	0.528
ENSG00000259476	1482	1.856	0.195	0.105	1.053	0.528
ENSG00000230725	513	1.855	0.127	0.069	1.034	0.528
LOC100505938	2191	1.855	0.196	0.105	1.071	0.528
ENSG00000226516	71	1.855	0.15	0.081	1.042	0.528
ENSG00000237613	72	1.855	0.15	0.081	1.042	0.528
ENSG00000248893	73	1.855	0.15	0.081	1.042	0.528
ENSG00000223764	83	1.854	0.121	0.065	1.029	0.528
ENSG00000179523	2277	1.854	0.129	0.07	1.025	0.528
ENSG00000234056	1950	1.853	0.143	0.077	1.054	0.528
ENSG00000255717	2090	1.851	0.111	0.06	1.012	0.528
ENSG00000233694	585	1.848	0.138	0.075	1.028	0.528
ENSG00000226711	1961	1.847	0.095	0.051	1.047	0.528
ENSG00000240770	369	1.847	0.119	0.065	1.034	0.528
ENSG00000246640	201	1.843	0.115	0.063	1.036	0.528
ENSG00000251533	111	1.843	0.221	0.12	1.058	0.528
LOC100506476	2444	1.842	0.173	0.094	1.06	0.528
ENSG00000267470	1009	1.839	0.194	0.105	1.058	0.528
FAM182B	2027	1.833	0.115	0.063	1.035	0.528
ENSG00000265688	299	1.832	0.151	0.083	1.031	0.528
ENSG00000259666	583	1.824	0.187	0.102	1.059	0.528
ENSG00000233760	1567	1.824	0.115	0.063	1.043	0.528
ENSG00000232655	650	1.819	0.166	0.091	1.047	0.528
ENSG00000221817	1199	1.818	0.162	0.089	1.033	0.528
LOC101928161	1795	1.818	0.141	0.077	1.059	0.528
ENSG00000228203	130	1.817	0.125	0.069	1.039	0.528
RAB4B-EGLN2	2067	1.817	0.134	0.074	1.022	0.528
ENSG00000215231	1707	1.816	0.093	0.051	1.044	0.528
ENSG00000248890	1219	1.816	0.176	0.097	1.038	0.528
ENSG00000235214	1169	1.813	0.16	0.088	1.039	0.528
ENSG00000232964	1506	1.813	0.157	0.086	1.065	0.528
ENSG00000258730	665	1.812	0.109	0.06	1.031	0.528
ENSG00000164621	904	1.812	0.127	0.07	1.036	0.528
GJA9-MYCBP	1966	1.81	0.116	0.064	1.02	0.528
ENSG00000253187	1083	1.809	0.141	0.078	1.043	0.528
LINC01530	1738	1.808	0.137	0.076	1.052	0.528
NCBP2-AS2	2101	1.807	0.1	0.055	1.014	0.528
ENSG00000272143	1040	1.806	0.108	0.06	1.033	0.528
ENSG00000239454	1476	1.806	0.126	0.07	1.067	0.528
ENSG00000249328	567	1.806	0.13	0.072	1.043	0.528
ENSG00000234572	323	1.806	0.143	0.079	1.055	0.528
ENSG00000255517	1230	1.805	0.153	0.085	1.035	0.528
ENSG00000203497	2077	1.801	0.187	0.104	1.034	0.528
ENSG00000245849	1778	1.799	0.166	0.092	1.033	0.528
LOC100130744	2296	1.799	0.341	0.19	1.073	0.528
LOC100134368	1945	1.798	0.165	0.092	1.045	0.528
ENSG00000231964	1223	1.797	0.188	0.105	1.049	0.528
BLOC1S5-TXNDC5	2070	1.793	0.133	0.074	1.018	0.528
ENSG00000254438	1459	1.792	0.195	0.109	1.067	0.528
ENSG00000236036	1079	1.791	0.162	0.09	1.042	0.528
ENSG00000272523	1067	1.787	0.182	0.102	1.061	0.528
ENSG00000234855	1097	1.782	0.158	0.089	1.052	0.528
ENSG00000281881	729	1.782	0.139	0.078	1.043	0.528
ENSG00000251329	1498	1.78	0.122	0.069	1.055	0.528
ENSG00000247157	222	1.778	0.146	0.082	1.047	0.528
ENSG00000235142	1044	1.778	0.101	0.057	1.037	0.528
ENSG00000235914	614	1.771	0.117	0.066	1.061	0.528
ENSG00000205913	612	1.771	0.178	0.1	1.042	0.528
LOC285847	1696	1.766	0.119	0.068	1.032	0.528
ENSG00000234736	207	1.765	0.095	0.054	1.039	0.528
ENSG00000253298	460	1.765	0.177	0.1	1.065	0.528
ENSG00000235455	701	1.764	0.143	0.081	1.051	0.528
ENSG00000238265	63	1.764	0.136	0.077	1.047	0.528
ENSG00000234617	2338	1.764	0.133	0.075	1.036	0.528
ENSG00000226806	175	1.762	0.123	0.07	1.038	0.528
LOC286359	1900	1.761	0.118	0.067	1.034	0.528
ENSG00000245522	565	1.76	0.133	0.076	1.029	0.528
ENSG00000272167	1753	1.76	0.135	0.076	1.069	0.528
LOC105376360	1787	1.759	0.1	0.057	1.055	0.528
ENSG00000226383	774	1.759	0.131	0.074	1.042	0.528
ENSG00000233208	206	1.757	0.108	0.062	1.032	0.528
ENSG00000248019	265	1.757	0.113	0.064	1.022	0.528
ENSG00000247416	577	1.757	0.098	0.056	1.05	0.528
LOC648987	2126	1.757	0.159	0.091	1.031	0.528
ENSG00000215498	2255	1.757	0.167	0.095	1.058	0.528
ENSG00000267100	1188	1.756	0.167	0.095	1.028	0.528
ENSG00000247624	473	1.755	0.136	0.078	1.06	0.528
ENSG00000234303	1930	1.753	0.136	0.078	1.059	0.528
ENSG00000257550	1131	1.753	0.157	0.09	1.036	0.528
LOC284578	1682	1.752	0.147	0.084	1.04	0.528
LOC153910	1812	1.751	0.159	0.091	1.037	0.528
ENSG00000255087	555	1.751	0.102	0.058	1.055	0.528
ENSG00000254531	999	1.75	0.102	0.058	1.018	0.528
ENSG00000225391	750	1.75	0.152	0.087	1.043	0.528
ENSG00000246394	795	1.748	0.15	0.086	1.048	0.528
ENSG00000232084	673	1.748	0.139	0.08	1.052	0.528
ENSG00000229414	617	1.748	0.118	0.068	1.052	0.528
ENSG00000237101	484	1.748	0.123	0.07	1.035	0.528
ENSG00000232900	570	1.746	0.113	0.065	1.043	0.528
ENSG00000235397	489	1.736	0.118	0.068	1.055	0.528
ENSG00000216560	1608	1.735	0.091	0.053	1.05	0.528
ENSG00000205181	2170	1.733	0.153	0.088	1.049	0.528
LOC100996654	2392	1.733	0.158	0.091	1.055	0.528
ENSG00000196756	1934	1.731	0.11	0.064	1.018	0.528
ENSG00000234753	1290	1.73	0.149	0.086	1.062	0.528
ENSG00000255240	679	1.728	0.13	0.075	1.029	0.528
ENSG00000228723	297	1.727	0.163	0.094	1.053	0.528
ENSG00000228630	1295	1.727	0.102	0.059	1.059	0.528
ENSG00000259343	2348	1.725	0.152	0.088	1.041	0.528
ENSG00000224209	2423	1.722	0.142	0.082	1.065	0.528
ENSG00000228422	1138	1.721	0.185	0.108	1.059	0.528
LOC101928535	1698	1.72	0.098	0.057	1.042	0.528
ENSG00000249873	1330	1.719	0.126	0.073	1.047	0.528
ENSG00000180422	24	1.718	0.103	0.06	1.033	0.528
ENSG00000203809	2453	1.716	0.137	0.08	1.029	0.528
ENSG00000250819	469	1.715	0.134	0.078	1.036	0.528
ENSG00000237119	234	1.714	0.107	0.062	1.026	0.528
ENSG00000235590	1141	1.714	0.109	0.064	1.038	0.528
LOC101928988	1789	1.714	0.125	0.073	1.057	0.528
ENSG00000266979	459	1.71	0.132	0.077	1.045	0.528
ENSG00000225826	934	1.709	0.12	0.07	1.053	0.528
ENSG00000249267	888	1.708	0.127	0.075	1.043	0.528
ENSG00000249521	218	1.705	0.114	0.067	1.06	0.528
ENSG00000246763	276	1.704	0.175	0.103	1.054	0.528
LOC100631378	1938	1.702	0.102	0.06	1.045	0.528
ENSG00000242759	798	1.702	0.123	0.072	1.047	0.528
ENSG00000227398	1689	1.699	0.109	0.064	1.025	0.528
ENSG00000196243	29	1.698	0.107	0.063	1.062	0.528
NBR2	1610	1.697	0.108	0.063	1.022	0.528
ENSG00000237870	572	1.697	0.196	0.115	1.045	0.528
ENSG00000231175	558	1.696	0.101	0.059	1.059	0.528
ENSG00000259540	1466	1.693	0.137	0.081	1.055	0.528
ENSG00000249717	921	1.692	0.171	0.101	1.051	0.528
ENSG00000240990	1055	1.691	0.121	0.072	1.043	0.528
ENSG00000227591	1547	1.69	0.105	0.062	1.025	0.528
ENSG00000233101	1057	1.688	0.101	0.06	1.036	0.528
ENSG00000171889	1612	1.688	0.14	0.083	1.034	0.528
FAM27E3	1601	1.685	0.12	0.071	1.03	0.528
ENSG00000240450	856	1.685	0.126	0.075	1.032	0.528
ENSG00000244231	857	1.685	0.126	0.075	1.032	0.528
ENSG00000231711	1635	1.684	0.1	0.06	1.037	0.528
ENSG00000125804	887	1.683	0.127	0.075	1.042	0.528
ENSG00000263667	698	1.683	0.108	0.064	1.053	0.528
ERICH1-AS1	1618	1.682	0.125	0.074	1.035	0.528
ENSG00000233098	335	1.681	0.098	0.058	1.043	0.528
ENSG00000226337	1463	1.681	0.138	0.082	1.05	0.528
LOC100507291	2173	1.68	0.133	0.079	1.027	0.528
LOC642846	2009	1.679	0.225	0.134	1.047	0.528
ENSG00000179141	1621	1.679	0.132	0.079	1.043	0.528
LOC101928273	1832	1.673	0.108	0.065	1.047	0.528
INO80B-WBP1	2069	1.671	0.188	0.112	1.039	0.528
ENSG00000260852	31	1.669	0.125	0.075	1.03	0.528
ENSG00000146521	66	1.668	0.117	0.07	1.037	0.528
ENSG00000226706	802	1.668	0.149	0.09	1.039	0.528
ENSG00000187621	901	1.666	0.094	0.056	1.031	0.528
ENSG00000229444	1335	1.666	0.111	0.067	1.051	0.528
ENSG00000232564	703	1.664	0.147	0.088	1.042	0.528
ENSG00000251383	621	1.664	0.117	0.07	1.047	0.528
ENSG00000247950	777	1.664	0.129	0.077	1.042	0.528
ENSG00000262999	785	1.662	0.133	0.08	1.035	0.528
LOC100287728	2189	1.656	0.112	0.068	1.037	0.528
ENSG00000279516	1234	1.654	0.115	0.069	1.047	0.528
ENSG00000267280	69	1.653	0.12	0.073	1.035	0.528
LINC02109	2464	1.652	0.093	0.056	1.051	0.528
ENSG00000261742	1100	1.652	0.127	0.077	1.046	0.528
ENSG00000247095	2192	1.65	0.107	0.065	1.035	0.528
ENSG00000249364	296	1.648	0.145	0.088	1.05	0.528
LOC100190986	2276	1.648	0.398	0.241	1.055	0.528
ENSG00000259347	1546	1.647	0.124	0.075	1.054	0.528
ENSG00000260564	1468	1.646	0.129	0.079	1.057	0.528
ENSG00000250427	181	1.645	0.117	0.071	1.055	0.528
ENSG00000254334	527	1.645	0.133	0.081	1.04	0.528
ENSG00000236963	1676	1.642	0.129	0.079	1.044	0.528
ENSG00000231172	818	1.64	0.141	0.086	1.034	0.528
ENSG00000256888	1091	1.639	0.133	0.081	1.058	0.528
ENSG00000268038	1431	1.637	0.127	0.078	1.038	0.528
ENSG00000237282	1092	1.637	0.121	0.074	1.023	0.528
ENSG00000267204	806	1.636	0.159	0.097	1.052	0.528
LOC171391	1609	1.635	0.119	0.073	1.024	0.528
LINC01968	1767	1.635	0.11	0.067	1.025	0.528
ENSG00000205865	1334	1.634	0.141	0.086	1.041	0.528
ENSG00000226122	711	1.633	0.146	0.089	1.05	0.528
LOC101929715	2462	1.632	0.128	0.078	1.039	0.528
ENSG00000250786	2125	1.631	0.124	0.076	1.036	0.528
ENSG00000237250	886	1.626	0.13	0.08	1.047	0.528
ENSG00000233246	1283	1.624	0.133	0.082	1.034	0.528
ENSG00000244342	174	1.623	0.121	0.075	1.035	0.528
ENSG00000249087	2147	1.622	0.144	0.089	1.039	0.528
ENSG00000255036	1015	1.618	0.122	0.075	1.037	0.528
TEN1-CDK3	1981	1.617	0.146	0.09	1.025	0.528
ENSG00000249748	1076	1.615	0.136	0.084	1.039	0.528
ENSG00000197291	718	1.615	0.138	0.085	1.039	0.528
ENSG00000241313	991	1.615	0.14	0.086	1.045	0.528
ENSG00000248550	439	1.613	0.09	0.055	1.046	0.528
ENSG00000224843	743	1.613	0.113	0.07	1.057	0.528
ENSG00000223438	1465	1.613	0.095	0.059	1.046	0.528
ENSG00000234497	1109	1.612	0.144	0.09	1.046	0.528
ENSG00000231770	2162	1.611	0.115	0.071	1.03	0.528
ENSG00000226051	1129	1.61	0.157	0.097	1.042	0.528
HCG4B	2035	1.61	0.155	0.097	1.061	0.528
ENSG00000247240	1287	1.609	0.138	0.086	1.032	0.528
ENSG00000268061	1202	1.609	0.096	0.059	1.024	0.528
ENSG00000257612	1423	1.603	0.082	0.051	1.04	1.4
LOC100128993	1799	1.598	0.107	0.067	1.046	1.4
DKFZp434L192	1607	1.596	0.09	0.056	1.046	1.4
ENSG00000267659	899	1.595	0.14	0.088	1.039	1.4
ENSG00000196741	2363	1.595	0.14	0.087	1.043	1.4
ENSG00000248441	606	1.593	0.099	0.062	1.051	1.4
ENSG00000179818	211	1.592	0.079	0.05	1.02	1.4
ENSG00000224597	997	1.592	0.112	0.07	1.032	1.4
LOC643923	1927	1.592	0.08	0.05	1.029	1.4
LINC00032	1743	1.592	0.121	0.076	1.039	1.4
ENSG00000173811	205	1.591	0.147	0.093	1.057	1.4
LOC148696	2230	1.591	0.142	0.089	1.048	1.4
ENSG00000238133	259	1.588	0.094	0.059	1.051	1.4
ENSG00000167117	1982	1.588	0.091	0.057	1.052	1.4
ENSG00000253199	580	1.586	0.094	0.059	1.04	1.4
ENSG00000227128	2454	1.583	0.11	0.07	1.033	1.4
ENSG00000235059	892	1.583	0.103	0.065	1.044	1.4
ENSG00000236951	893	1.583	0.103	0.065	1.044	1.4
ENSG00000171671	938	1.582	0.169	0.107	1.046	1.4
ENSG00000237413	820	1.581	0.093	0.059	1.056	1.4
ENSG00000281205	2016	1.58	0.133	0.084	1.053	1.4
LINC00514	1912	1.578	0.156	0.099	1.044	1.4
ENSG00000261024	1382	1.577	0.142	0.09	1.047	1.4
ENSG00000179447	709	1.577	0.119	0.076	1.055	1.4
ENSG00000260305	1096	1.576	0.124	0.079	1.028	1.4
ENSG00000267496	920	1.575	0.163	0.103	1.039	1.4
ENSG00000236333	1804	1.575	0.094	0.06	1.037	1.4
ENSG00000259134	275	1.572	0.118	0.075	1.052	1.4
ENSG00000268403	1023	1.57	0.152	0.097	1.034	1.4
ENSG00000186056	191	1.569	0.107	0.068	1.024	1.4
LOC101929122	2389	1.568	0.105	0.067	1.045	1.4
LRRC37A5P	1877	1.567	0.078	0.05	1.029	1.4
SLC44A3-AS1	1944	1.564	0.173	0.11	1.067	1.4
ENSG00000257097	2304	1.558	0.104	0.067	1.042	1.4
ENSG00000256802	1440	1.557	0.102	0.065	1.033	1.4
ENSG00000272767	8	1.556	0.127	0.082	1.037	1.4
LOC100506403	1899	1.555	0.077	0.049	1.019	1.4
ENSG00000261558	1180	1.555	0.108	0.069	1.037	1.4
ENSG00000226754	91	1.554	0.142	0.092	1.055	1.4
ENSG00000229719	1647	1.553	0.114	0.073	1.029	1.4
ENSG00000177640	117	1.551	0.069	0.044	1.032	1.4
ENSG00000223850	1418	1.55	0.128	0.082	1.033	1.4
LINC00675	2030	1.549	0.091	0.059	1.026	1.4
INMT-MINDY4	1668	1.549	0.1	0.065	1.027	1.4
ENSG00000261325	404	1.548	0.119	0.077	1.058	1.4
ENSG00000267147	1458	1.548	0.126	0.081	1.035	1.4
ENSG00000232956	2103	1.547	0.123	0.079	1.016	1.4
ENSG00000228288	1073	1.544	0.116	0.075	1.04	1.4
ENSG00000228592	305	1.541	0.101	0.065	1.031	1.4
ENSG00000247796	1204	1.536	0.101	0.066	1.044	1.4
ENSG00000206195	237	1.535	0.11	0.072	1.032	1.4
ENSG00000237292	403	1.535	0.091	0.059	1.022	1.4
ENSG00000231512	2243	1.531	0.099	0.065	1.024	1.4
ENSG00000184809	41	1.53	0.09	0.059	1.036	1.4
ENSG00000237686	1174	1.529	0.124	0.081	1.05	1.4
ENSG00000253871	413	1.528	0.114	0.075	1.028	1.4
ENSG00000260785	231	1.525	0.12	0.079	1.042	1.4
ENSG00000260857	1269	1.525	0.145	0.095	1.044	1.4
ENSG00000226746	13	1.522	0.15	0.098	1.044	1.4
ENSG00000248730	813	1.521	0.09	0.059	1.04	1.4
ENSG00000258301	860	1.52	0.125	0.083	1.029	1.4
ENSG00000268388	1383	1.52	0.101	0.066	1.029	1.4
ENSG00000259705	1548	1.516	0.093	0.061	1.046	1.4
ENSG00000265369	293	1.515	0.163	0.108	1.058	1.4
LINC00672	2349	1.512	0.138	0.091	1.025	1.4
ENSG00000256746	1357	1.512	0.107	0.071	1.045	1.4
ENSG00000239508	1478	1.509	0.132	0.087	1.049	1.4
ENSG00000197308	1327	1.506	0.104	0.069	1.039	1.4
ENSG00000241832	704	1.504	0.104	0.069	1.04	1.4
ENSG00000229656	1581	1.504	0.134	0.089	1.035	1.4
ENSG00000232913	593	1.503	0.103	0.068	1.038	1.4
ENSG00000243083	198	1.502	0.118	0.078	1.043	1.4
ENSG00000241316	171	1.502	0.076	0.05	1.032	1.4
ENSG00000260896	1424	1.501	0.112	0.075	1.023	1.4
ENSG00000243902	450	1.5	0.107	0.072	1.032	1.4
ENSG00000246090	290	1.499	0.084	0.056	1.033	1.4
ENSG00000183250	4	1.498	0.099	0.066	1.021	1.4
LOC613266	1751	1.497	0.102	0.068	1.042	1.4
ENSG00000248529	139	1.494	0.076	0.051	1.027	1.4
ENSG00000253955	345	1.493	0.094	0.063	1.039	1.4
ENSG00000249035	462	1.49	0.153	0.103	1.036	1.4
ENSG00000249673	863	1.489	0.089	0.06	1.025	1.4
LINC01770	2357	1.489	0.084	0.057	1.023	1.4
ENSG00000233878	546	1.489	0.08	0.054	1.033	1.4
LOC101928314	1842	1.489	0.091	0.061	1.041	1.4
ENSG00000223910	233	1.489	0.084	0.056	1.036	1.4
ENSG00000262185	769	1.486	0.082	0.055	1.05	1.4
ENSG00000230525	1417	1.484	0.086	0.058	1.047	1.4
ENSG00000224165	1299	1.483	0.139	0.094	1.043	1.4
ENSG00000254377	2303	1.483	0.085	0.057	1.035	1.4
ENSG00000272168	1007	1.482	0.078	0.053	1.026	1.4
ENSG00000234661	530	1.481	0.091	0.061	1.045	1.4
ENSG00000259458	763	1.48	0.122	0.082	1.032	1.4
ENSG00000268658	543	1.48	0.095	0.064	1.043	1.4
ENSG00000257259	1305	1.479	0.15	0.101	1.051	1.4
ENSG00000205930	1701	1.478	0.087	0.059	1.02	1.4
ENSG00000243479	1228	1.478	0.098	0.067	1.042	1.4
ENSG00000219665	1545	1.478	0.137	0.093	1.027	1.4
FKBP1A-SDCBP2	2261	1.478	0.104	0.07	1.02	1.4
ENSG00000240893	788	1.475	0.091	0.062	1.049	1.4
LOC100289333	2265	1.472	0.151	0.103	1.022	1.4
ENSG00000184224	22	1.471	0.117	0.079	1.02	1.4
ENSG00000243766	1911	1.463	0.063	0.043	1.023	1.4
ENSG00000229404	677	1.463	0.115	0.078	1.048	1.4
ENSG00000244541	1363	1.463	0.094	0.064	1.039	1.4
LOC389332	2323	1.463	0.117	0.08	1.029	1.4
SPTY2D1-AS1	1715	1.462	0.095	0.065	1.038	1.4
MROH7-TTC4	2466	1.459	0.097	0.066	1.014	1.4
ENSG00000281332	1790	1.459	0.092	0.063	1.036	1.4
ENSG00000246273	1389	1.456	0.125	0.086	1.033	1.4
ENSG00000215483	59	1.451	0.103	0.071	1.029	1.4
ENSG00000185847	1031	1.449	0.089	0.062	1.04	1.4
LOC339593	1910	1.444	0.114	0.079	1.051	1.4
ENSG00000242049	582	1.444	0.087	0.06	1.044	1.4
ENSG00000131007	855	1.442	0.134	0.093	1.054	1.4
ENSG00000237310	1563	1.442	0.128	0.089	1.027	1.4
ENSG00000264515	680	1.441	0.132	0.092	1.025	1.4
ENSG00000231690	917	1.44	0.157	0.109	1.038	1.4
ENSG00000234199	1059	1.438	0.091	0.063	1.032	1.4
ENSG00000254275	1624	1.438	0.085	0.059	1.024	1.4
FLJ22763	2262	1.436	0.131	0.091	1.05	1.4
LINC01314	2020	1.434	0.111	0.077	1.031	1.4
FAS-AS1	2325	1.432	0.142	0.099	1.053	1.4
ENSG00000281912	720	1.431	0.144	0.101	1.035	1.4
ENSG00000237013	778	1.43	0.136	0.095	1.046	1.4
ENSG00000204092	1856	1.43	0.13	0.091	1.029	1.4
ENSG00000233871	1865	1.428	0.082	0.057	1.022	1.4
ENSG00000280709	377	1.428	0.086	0.061	1.041	1.4
ENSG00000261683	516	1.423	0.115	0.081	1.046	1.4
ENSG00000233334	1770	1.423	0.084	0.059	1.037	1.4
ENSG00000233705	156	1.422	0.093	0.065	1.051	1.4
ENSG00000229494	495	1.421	0.081	0.057	1.034	1.4
ENSG00000250107	282	1.421	0.112	0.078	1.032	1.4
ENSG00000226759	757	1.42	0.091	0.064	1.042	1.4
LOC101928861	1830	1.418	0.105	0.074	1.05	1.4
ENSG00000180869	674	1.416	0.105	0.074	1.042	1.4
ENSG00000179428	1412	1.415	0.129	0.091	1.041	1.4
ENSG00000247228	559	1.401	0.082	0.059	1.044	1.4
ENSG00000242516	324	1.4	0.105	0.075	1.042	1.4
ENSG00000222005	1272	1.399	0.112	0.08	1.031	1.4
ENSG00000265843	387	1.396	0.101	0.073	1.032	1.4
ENSG00000204684	185	1.395	0.099	0.071	1.027	1.4
ENSG00000244040	376	1.392	0.136	0.098	1.039	1.4
LOC101927066	1786	1.392	0.074	0.053	1.044	1.4
ENSG00000235663	2171	1.392	0.108	0.077	1.031	1.4
ENSG00000226747	348	1.391	0.076	0.055	1.045	1.4
ENSG00000263499	814	1.387	0.115	0.083	1.03	1.4
ENSG00000229921	844	1.386	0.072	0.052	1.026	1.4
LOC101928370	2456	1.386	0.13	0.094	1.029	1.4
ENSG00000245532	867	1.384	0.128	0.093	1.018	1.4
ENSG00000235661	1413	1.381	0.13	0.094	1.033	1.4
ENSG00000178457	30	1.381	0.095	0.069	1.053	1.4
LOC100506076	2072	1.377	0.154	0.112	1.029	1.4
LOC100506123	2073	1.377	0.154	0.112	1.029	1.4
LOC100507642	2249	1.377	0.16	0.116	1.036	1.4
ENSG00000227953	2182	1.375	0.109	0.079	1.022	1.4
ENSG00000240207	1514	1.375	0.085	0.062	1.035	1.4
ENSG00000239519	1518	1.374	0.078	0.057	1.047	1.4
ENSG00000250579	1871	1.374	0.094	0.069	1.034	1.4
ENSG00000226935	2	1.373	0.072	0.053	1.037	1.4
ENSG00000226968	1951	1.372	0.111	0.081	1.036	1.4
ENSG00000259847	639	1.369	0.116	0.085	1.042	1.4
LOC100270804	2160	1.368	0.112	0.082	1.026	1.4
ENSG00000247092	2152	1.366	0.089	0.065	1.027	1.4
ENSG00000223442	662	1.366	0.075	0.055	1.039	1.4
ENSG00000226567	108	1.366	0.064	0.047	1.031	1.4
ENSG00000265992	1085	1.365	0.107	0.078	1.044	1.4
ENSG00000251381	2217	1.364	0.13	0.095	1.036	1.4
ENSG00000236678	2339	1.364	0.087	0.064	1.046	1.4
ENSG00000272666	1576	1.361	0.125	0.092	1.032	2.58
ENSG00000259905	101	1.36	0.067	0.05	1.031	2.58
ENSG00000248265	169	1.358	0.119	0.088	1.04	2.58
ENSG00000227640	1274	1.357	0.087	0.064	1.044	2.58
ENSG00000251165	167	1.356	0.088	0.065	1.04	2.58
ENSG00000224939	317	1.353	0.09	0.067	1.028	2.58
ENSG00000246084	625	1.353	0.102	0.076	1.043	2.58
ENSG00000186235	1071	1.35	0.103	0.077	1.025	2.58
ENSG00000237037	2130	1.35	0.096	0.071	1.027	2.58
ENSG00000255737	81	1.349	0.112	0.083	1.033	2.58
LOC101928307	1728	1.349	0.088	0.065	1.04	2.58
ENSG00000240498	327	1.347	0.125	0.093	1.056	2.58
ENSG00000257711	1243	1.347	0.089	0.066	1.03	2.58
ENSG00000278916	1231	1.342	0.116	0.086	1.039	2.58
PRNT	2269	1.339	0.098	0.073	1.033	2.58
ENSG00000224382	260	1.338	0.085	0.063	1.039	2.58
ENSG00000226722	528	1.337	0.084	0.062	1.024	2.58
ENSG00000257337	1398	1.337	0.113	0.084	1.025	2.58
ENSG00000183674	2328	1.337	0.069	0.052	1.036	2.58
ENSG00000237638	805	1.337	0.098	0.073	1.04	2.58
ENSG00000245526	1035	1.335	0.095	0.071	1.039	2.58
EMC3-AS1	2309	1.335	0.131	0.098	1.022	2.58
ENSG00000197503	28	1.335	0.093	0.07	1.043	2.58
ENSG00000250682	1920	1.33	0.082	0.062	1.028	2.58
ENSG00000256971	1620	1.329	0.118	0.089	1.047	2.58
ENSG00000246541	822	1.328	0.101	0.076	1.05	2.58
ENSG00000221990	2282	1.326	0.116	0.087	1.032	2.58
ENSG00000225083	1765	1.325	0.076	0.058	1.028	2.58
ENSG00000241369	478	1.324	0.104	0.079	1.032	2.58
ENSG00000258548	333	1.324	0.109	0.082	1.058	2.58
ENSG00000163915	576	1.323	0.077	0.058	1.033	2.58
ENSG00000227502	173	1.323	0.087	0.066	1.041	2.58
ENSG00000188660	1218	1.322	0.121	0.091	1.03	2.58
LOC153684	2240	1.322	0.094	0.071	1.016	2.58
ENSG00000259964	1862	1.321	0.095	0.072	1.034	2.58
ENSG00000236311	1806	1.319	0.116	0.088	1.032	2.58
FAM30A	2058	1.319	0.077	0.058	1.014	2.58
ENSG00000228889	148	1.318	0.089	0.067	1.032	2.58
ENSG00000224141	1839	1.316	0.101	0.077	1.044	2.58
ENSG00000213373	1648	1.315	0.087	0.066	1.026	2.58
ENSG00000255314	634	1.315	0.106	0.081	1.036	2.58
ENSG00000231453	193	1.314	0.109	0.083	1.049	2.58
SENP3-EIF4A1	1963	1.31	0.105	0.08	1.011	2.58
ENSG00000260832	601	1.307	0.108	0.083	1.047	2.58
ENSG00000258785	58	1.307	0.104	0.08	1.033	2.58
ENSG00000243795	683	1.306	0.104	0.08	1.032	2.58
ENSG00000231993	1883	1.304	0.082	0.063	1.049	2.58
ENSG00000256628	1116	1.299	0.089	0.068	1.028	2.58
ENSG00000184608	1	1.298	0.083	0.064	1.034	2.58
ENSG00000235026	1210	1.297	0.113	0.087	1.042	2.58
ENSG00000258791	1625	1.295	0.146	0.113	1.036	2.58
LOC101928519	1914	1.293	0.068	0.053	1.04	2.58
ENSG00000237009	37	1.293	0.125	0.096	1.036	2.58
ENSG00000258804	466	1.29	0.096	0.074	1.046	2.58
ENSG00000231806	325	1.286	0.108	0.084	1.028	2.58
LINC01622	1691	1.286	0.131	0.102	1.038	2.58
ENSG00000250341	1521	1.284	0.11	0.086	1.053	2.58
ENSG00000248150	562	1.284	0.11	0.086	1.041	2.58
ANP32A-IT1	2062	1.283	0.181	0.141	1.044	2.58
ENSG00000269821	836	1.279	0.065	0.051	1.018	2.58
ENSG00000254654	346	1.277	0.077	0.06	1.02	2.58
ENSG00000250590	1248	1.274	0.09	0.071	1.033	2.58
ENSG00000253643	1107	1.274	0.068	0.054	1.024	2.58
ENSG00000229565	1559	1.274	0.096	0.076	1.053	2.58
LOC101927623	1860	1.273	0.088	0.069	1.024	2.58
ENSG00000254453	1261	1.271	0.133	0.105	1.045	2.58
ENSG00000234817	352	1.268	0.105	0.083	1.029	2.58
LOC100506639	2219	1.267	0.1	0.079	1.024	2.58
ENSG00000225539	627	1.267	0.091	0.072	1.031	2.58
C1orf145	1781	1.265	0.07	0.055	1.03	2.58
ENSG00000241560	1099	1.264	0.089	0.07	1.021	2.58
ENSG00000228401	1533	1.264	0.088	0.07	1.025	2.58
ENSG00000233316	3	1.263	0.088	0.069	1.021	2.58
ENSG00000245067	177	1.262	0.078	0.062	1.046	2.58
ENSG00000130600	947	1.26	0.096	0.076	1.024	2.58
ENSG00000233360	463	1.259	0.079	0.063	1.021	2.58
ENSG00000225733	490	1.258	0.069	0.054	1.01	2.58
ENSG00000258039	622	1.256	0.093	0.074	1.028	2.58
ENSG00000245857	319	1.255	0.087	0.069	1.04	2.58
TUNAR	2221	1.254	0.093	0.074	1.029	2.58
ENSG00000230082	1392	1.252	0.136	0.108	1.031	2.58
ENSG00000255120	1054	1.246	0.107	0.086	1.023	2.58
ENSG00000225329	1312	1.246	0.104	0.084	1.031	2.58
CECR7	2434	1.245	0.115	0.092	1.036	2.58
ENSG00000239513	112	1.244	0.08	0.065	1.022	2.58
ENSG00000230590	253	1.242	0.295	0.238	1.039	2.58
ENSG00000232021	1399	1.238	0.094	0.076	1.023	2.58
ENSG00000269956	1348	1.237	0.113	0.092	1.027	2.58
ENSG00000229891	1024	1.236	0.091	0.074	1.022	2.58
ENSG00000235770	696	1.235	0.132	0.107	1.037	2.58
ENSG00000224023	374	1.234	0.061	0.049	1.022	2.58
LINC00521	1590	1.234	0.076	0.061	1.024	2.58
ENSG00000213888	2084	1.234	0.133	0.108	1.041	2.58
ENSG00000281732	1345	1.233	0.128	0.104	1.037	2.58
ENSG00000234494	2362	1.232	0.124	0.1	1.047	2.58
LOC101928304	2379	1.232	0.112	0.091	1.034	2.58
ENSG00000261439	1182	1.231	0.087	0.07	1.031	2.58
LOC100507547	2167	1.227	0.079	0.064	1.02	2.58
ENSG00000235143	1512	1.225	0.118	0.096	1.042	2.58
ENSG00000228309	1082	1.225	0.09	0.074	1.038	2.58
LOC101929645	2274	1.223	0.088	0.072	1.044	2.58
ENSG00000177757	285	1.221	0.091	0.074	1.03	2.58
ENSG00000182366	286	1.221	0.091	0.074	1.03	2.58
ENSG00000182912	1617	1.219	0.075	0.061	1.02	2.58
LOC101593348	2439	1.219	0.113	0.093	1.038	2.58
ENSG00000272568	179	1.217	0.078	0.064	1.032	2.58
ENSG00000241684	1637	1.214	0.066	0.054	1.024	2.58
ENSG00000268532	568	1.213	0.121	0.099	1.043	2.58
ENSG00000226101	456	1.21	0.093	0.077	1.034	2.58
ENSG00000260930	444	1.209	0.071	0.059	1.033	2.58
ENSG00000233048	502	1.208	0.074	0.061	1.036	2.58
ENSG00000232712	371	1.207	0.066	0.055	1.034	2.58
LOC100130452	2457	1.205	0.096	0.079	1.036	2.58
ENSG00000235304	712	1.205	0.081	0.067	1.024	2.58
LOC101928961	1817	1.204	0.08	0.066	1.046	2.58
CCL15-CCL14	1970	1.203	0.089	0.074	1.031	2.58
ENSG00000179406	1191	1.199	0.089	0.075	1.021	2.58
ENSG00000257771	783	1.199	0.069	0.058	1.04	2.58
ENSG00000219926	33	1.198	0.093	0.078	1.044	2.58
MIA-RAB4B	2051	1.197	0.101	0.084	1.014	2.58
LINC01000	2104	1.196	0.12	0.1	1.017	2.58
ENSG00000250802	1924	1.196	0.052	0.043	1.02	2.58
ENSG00000259107	1367	1.192	0.117	0.098	1.039	3.4
ENSG00000224281	1297	1.191	0.083	0.07	1.023	3.4
ENSG00000249833	1245	1.19	0.074	0.063	1.025	3.4
ENSG00000261184	468	1.184	0.077	0.065	1.046	3.4
LOC100132735	1670	1.184	0.072	0.061	1.034	3.4
RTEL1-TNFRSF6B	1974	1.183	0.074	0.062	1.016	3.4
CAND1.11	2337	1.182	0.075	0.063	1.025	3.4
ENSG00000259281	499	1.182	0.092	0.078	1.02	3.4
ENSG00000251138	933	1.181	0.092	0.078	1.029	3.4
LOC100126784	2293	1.18	0.073	0.062	1.022	3.4
ENSG00000164385	17	1.177	0.084	0.071	1.034	3.4
ENSG00000260629	1270	1.177	0.117	0.1	1.029	3.4
ENSG00000230876	1889	1.175	0.054	0.046	1.025	3.4
ENSG00000248360	43	1.173	0.072	0.061	1.037	3.4
ENSG00000270159	1574	1.173	0.112	0.096	1.034	3.4
LOC646762	1775	1.172	0.068	0.058	1.018	3.4
ENSG00000203684	1279	1.17	0.084	0.072	1.037	3.4
LOC101926962	1815	1.169	0.089	0.076	1.031	3.4
ENSG00000234384	1888	1.169	0.106	0.091	1.034	3.4
ENSG00000229228	1229	1.164	0.091	0.078	1.023	3.4
ENSG00000236882	2368	1.164	0.082	0.071	1.031	3.4
ENSG00000231160	833	1.164	0.113	0.097	1.024	3.4
ENSG00000256115	656	1.163	0.129	0.111	1.039	3.4
ENSG00000229243	511	1.159	0.077	0.067	1.039	3.4
ENSG00000250988	1001	1.155	0.096	0.083	1.017	3.4
ENSG00000253738	959	1.154	0.079	0.069	1.013	3.4
ENSG00000255571	2290	1.154	0.066	0.058	1.02	3.4
LOC101929154	2451	1.153	0.087	0.076	1.043	3.4
ENSG00000269994	1020	1.153	0.112	0.097	1.037	3.4
ENSG00000246211	521	1.151	0.111	0.096	1.038	3.4
ENSG00000237675	95	1.15	0.076	0.066	1.041	3.4
ENSG00000254266	756	1.15	0.057	0.049	1.034	3.4
ENSG00000267278	217	1.15	0.091	0.079	1.027	3.4
LOC100507006	2445	1.149	0.095	0.082	1.019	3.4
ENSG00000250436	1333	1.148	0.09	0.079	1.03	3.4
LOC101928837	1669	1.148	0.113	0.099	1.031	3.4
ENSG00000235824	884	1.148	0.061	0.053	1.035	3.4
ENSG00000224184	1160	1.147	0.074	0.065	1.025	3.4
ENSG00000250392	1081	1.145	0.092	0.08	1.028	3.4
ENSG00000267058	1292	1.145	0.072	0.063	1.012	3.4
PRR26	1685	1.145	0.075	0.066	1.026	3.4
ENSG00000234111	386	1.143	0.081	0.071	1.047	3.4
ENSG00000249345	483	1.143	0.095	0.083	1.028	3.4
FAM27E2	1600	1.142	0.087	0.076	1.019	3.4
ENSG00000267586	277	1.142	0.056	0.049	1.021	3.4
LOC151484	1868	1.139	0.106	0.093	1.032	3.4
ENSG00000254349	452	1.138	0.08	0.07	1.027	3.4
ENSG00000225361	280	1.137	0.072	0.063	1.024	3.4
ENSG00000228794	150	1.137	0.052	0.046	1.012	3.4
ENSG00000232995	267	1.137	0.075	0.066	1.025	3.4
ENSG00000236871	1277	1.135	0.076	0.067	1.015	3.4
LOC729737	2110	1.133	0.119	0.105	1.016	3.4
LOC101927811	2178	-8.114	-0.695	0.086	0.86	0
ENSG00000186594	868	-7.497	-0.701	0.093	0.924	0
ENSG00000223799	2190	-7.48	-1.145	0.153	0.788	0
LOC643072	2134	-7.322	-0.691	0.094	0.82	0
ENSG00000265666	980	-5.591	-0.472	0.084	0.92	0
ATP2B1-AS1	2361	-4.831	-0.407	0.084	0.943	0
ENSG00000233429	1663	-4.531	-0.304	0.067	0.951	0
LOC100129518	2022	-4.256	-0.754	0.177	0.909	0
TMX2-CTNND1	1711	-4.161	-0.408	0.098	0.931	0
ENSG00000278970	2113	-3.817	-0.268	0.07	0.969	0
FLJ23867	2117	-3.651	-0.335	0.092	0.933	0
MMP24-AS1	2071	-3.594	-0.293	0.081	0.955	0
ENSG00000261485	2435	-3.46	-0.348	0.101	0.929	0.085
ENSG00000215533	32	-3.363	-0.312	0.093	0.87	0.194
ENSG00000246100	2375	-3.214	-0.53	0.165	0.859	0.528
ENSG00000224596	1903	-3.167	-0.54	0.17	0.909	0.528
ENSG00000273033	1018	-3.139	-0.222	0.071	0.965	0.528
ENSG00000189223	970	-3.129	-0.281	0.09	0.936	0.528
ENSG00000235531	988	-3.117	-0.313	0.101	0.901	0.528
LOC101927640	2403	-2.998	-0.202	0.067	0.955	1.4
ENSG00000177234	1226	-2.978	-0.713	0.239	0.827	1.4
ENSG00000250156	474	-2.96	-0.401	0.135	0.82	1.4
ENSG00000177340	903	-2.921	-0.286	0.098	0.911	1.4
ENSG00000178722	20	-2.806	-0.182	0.065	0.921	2.58
ENSG00000225611	630	-2.747	-0.218	0.079	0.91	3.4
LOC401324	1898	-2.711	-0.266	0.098	0.913	3.4
ENSG00000260941	249	-2.703	-0.439	0.162	0.864	3.4
ENSG00000261455	2280	-2.62	-0.202	0.077	0.969	3.421
ENSG00000253982	1526	-2.613	-0.259	0.099	0.963	3.421
ENSG00000232548	1507	-2.582	-0.23	0.089	0.898	3.421
ENSG00000228106	1540	-2.553	-0.294	0.115	0.957	3.421
ENSG00000280683	1826	-2.479	-0.202	0.082	0.885	3.421
ENSG00000247131	200	-2.36	-0.142	0.06	0.928	3.538
ENSG00000231373	1891	-2.313	-0.246	0.106	0.909	3.538
ENSG00000265845	647	-2.295	-0.282	0.123	0.902	3.538
SPECC1L-ADORA2A	1969	-2.27	-0.323	0.142	0.957	3.584
ENSG00000228824	1139	-2.176	-0.154	0.071	0.934	3.584
ENSG00000226846	1149	-2.145	-0.138	0.064	0.929	3.856
ENSG00000253522	2237	-2.121	-0.226	0.106	0.956	3.856
ENSG00000248197	93	-2.116	-0.115	0.054	0.944	3.856
ENSG00000281183	2143	-2.082	-0.142	0.068	0.98	3.856
ENSG00000226913	691	-2.056	-0.163	0.079	0.954	3.856
ENSG00000249898	2187	-2.052	-0.111	0.054	0.972	3.856
ENSG00000233901	1008	-1.996	-0.312	0.156	0.937	4.064
ENSG00000242385	116	-1.983	-0.157	0.079	0.932	4.064
ENSG00000214407	523	-1.979	-0.121	0.061	0.948	4.064
LOC101926944	1702	-1.921	-0.117	0.061	0.942	4.064
ENSG00000232307	14	-1.92	-0.132	0.069	0.932	4.064
ENSG00000250417	1350	-1.894	-0.113	0.059	0.954	4.611
ENSG00000265096	1249	-1.881	-0.169	0.09	0.938	4.611
ENSG00000260589	1323	-1.876	-0.132	0.07	0.934	4.611
ENSG00000224863	749	-1.873	-0.133	0.071	0.951	4.611
LOC51145	2064	-1.863	-0.144	0.078	0.936	4.611
ENSG00000224805	1241	-1.861	-0.139	0.075	0.964	4.611
LOC730101	2007	-1.86	-0.127	0.068	0.953	4.611
ENSG00000253734	350	-1.852	-0.13	0.07	0.94	4.611
P2RX5-TAX1BP3	1995	-1.841	-0.16	0.087	0.978	4.611
MGC12916	2088	-1.792	-0.185	0.103	0.957	4.688
ENSG00000259642	1644	-1.777	-0.165	0.093	0.967	4.688
LOC101928168	1984	-1.77	-0.11	0.062	0.973	4.688
ENSG00000218357	365	-1.751	-0.159	0.091	0.964	4.688
ENSG00000250954	552	-1.742	-0.131	0.075	0.928	4.688
ENSG00000233610	1360	-1.724	-0.115	0.067	0.949	4.688
ENSG00000250250	1343	-1.714	-0.087	0.051	0.957	4.688
ENSG00000270174	1173	-1.705	-0.177	0.104	0.956	4.688
ENSG00000228109	1381	-1.675	-0.098	0.058	0.975	4.688
ENSG00000231171	496	-1.672	-0.095	0.057	0.948	4.688
ENSG00000229558	399	-1.668	-0.075	0.045	0.962	4.968
ENSG00000204758	1154	-1.663	-0.122	0.073	0.958	4.968
LOC101927305	2333	-1.658	-0.13	0.078	0.937	4.968
PIR-FIGF	1977	-1.654	-0.131	0.079	0.957	4.968
ENSG00000250632	396	-1.647	-0.122	0.074	0.972	4.968
LOC414300	1893	-1.634	-0.11	0.067	0.937	4.968
ENSG00000263293	1224	-1.626	-0.109	0.067	0.954	4.968
ASAP1-IT1	2061	-1.619	-0.164	0.101	0.972	4.968
ENSG00000251442	2159	-1.611	-0.189	0.118	0.923	4.968
ENSG00000226496	1320	-1.606	-0.086	0.054	0.947	4.968
ENSG00000240405	768	-1.597	-0.107	0.067	0.948	4.968
ENSG00000265000	1473	-1.596	-0.135	0.085	0.965	4.968
ENSG00000235919	1611	-1.586	-0.161	0.102	0.974	4.968
ENSG00000236340	465	-1.582	-0.117	0.074	0.962	4.968
SEPT5-GP1BB	1975	-1.561	-0.103	0.066	0.981	4.968
ENSG00000236372	1488	-1.557	-0.116	0.074	0.949	4.968
ENSG00000237232	1347	-1.544	-0.152	0.099	0.954	4.968
ENSG00000236747	632	-1.542	-0.114	0.074	0.967	4.968
ENSG00000251542	1500	-1.542	-0.113	0.073	0.948	4.968
RNF157-AS1	2193	-1.542	-0.138	0.089	0.957	4.968
