# Supplementary material for: Identification of a Multi–Long Noncoding RNA Signature for the Diagnosis of Type 1 Diabetes Mellitus
Source: Front Bioeng Biotechnol. 2020 Jul 3;8:553. doi: 10.3389/fbioe.2020.00553 (PMC7350420; doi:10.3389/fbioe.2020.00553)
Supplement: Supplementary file 3 [file Table_3.XLSX]

## Sheet: Supplement File table3
Category	Term	Count	%	PValue	Genes	List Total	Pop Hits	Pop Total	Fold Enrichment	Bonferroni	Benjamini	FDR
GOTERM_BP_DIRECT	GO:0071294~cellular response to zinc ion	7	0.765027	0.000188	4495, 4496, 4493, 4494, 4502, 4501, 4499	805	19	16792	7.68513	0.451654	0.451654	0.339577
GOTERM_BP_DIRECT	GO:0045926~negative regulation of growth	7	0.765027	0.000188	4495, 4496, 4493, 4494, 4502, 4501, 4499	805	19	16792	7.68513	0.451654	0.451654	0.339577
GOTERM_BP_DIRECT	GO:0006954~inflammatory response	35	3.82514	0.000337	7100, 2357, 5731, 3146, 6556, 3606, 27040, 3600, 3340, 80833, 6356, 56413, 29108, 25824, 3556, 4210, 8460, 5806, 101, 11343, 2833, 114548, 976, 958, 9447, 5196, 796, 1903, 5197, 115362, 4283, 8807, 9051, 11009, 255626	805	379	16792	1.92635	0.660462	0.417301	0.609646
GOTERM_BP_DIRECT	GO:0010719~negative regulation of epithelial to mesenchymal transition	7	0.765027	0.000456	753, 5515, 54949, 51094, 4092, 58495, 7080	805	22	16792	6.63715	0.767985	0.385523	0.823671
GOTERM_BP_DIRECT	GO:0002479~antigen processing and presentation of exogenous peptide antigen via MHC class I, TAP-dependent	11	1.20219	0.000763	2210, 5719, 3135, 50489, 5702, 5720, 5692, 3693, 5699, 5683, 5698	805	63	16792	3.64216	0.913428	0.457569	1.37563
GOTERM_BP_DIRECT	GO:0002230~positive regulation of defense response to virus by host	6	0.655738	0.0033129	3594, 9447, 26191, 29108, 200316, 60489	805	22	16792	5.68899	0.999976	0.880738	5.84155
GOTERM_BP_DIRECT	GO:0033209~tumor necrosis factor-mediated signaling pathway	14	1.53005	0.00424804	958, 5719, 9447, 5702, 5720, 5692, 3856, 5683, 356, 29108, 79092, 5699, 8995, 5698	805	118	16792	2.47487	0.999999	0.897027	7.43118
GOTERM_BP_DIRECT	GO:0007267~cell-cell signaling	23	2.51366	0.00537892	6753, 7022, 976, 7869, 3606, 796, 3375, 3600, 2261, 1906, 154, 24147, 2697, 3444, 4283, 2069, 8829, 356, 11165, 2979, 5122, 8995, 5125	805	254	16792	1.88886	1	0.915301	9.31967
GOTERM_BP_DIRECT	GO:0051607~defense response to virus	17	1.85792	0.0057708	958, 3609, 27350, 2633, 3451, 57678, 60489, 3444, 256987, 4283, 8772, 29108, 50489, 3659, 200316, 84166, 114548	805	165	16792	2.14917	1	0.90152	9.96554
GOTERM_BP_DIRECT	GO:0007568~aging	17	1.85792	0.0057708	5745, 131601, 85289, 317, 5176, 7298, 796, 3600, 1788, 2775, 239, 9104, 1728, 1543, 2290, 710, 100	805	165	16792	2.14917	1	0.90152	9.96554
GOTERM_BP_DIRECT	GO:0010507~negative regulation of autophagy	7	0.765027	0.00672909	1982, 1981, 26191, 23118, 9682, 4233, 4170	805	36	16792	4.05604	1	0.909613	11.5267
GOTERM_BP_DIRECT	GO:0007165~signal transduction	75	8.19672	0.00674653	2054, 3111, 10342, 161003, 3822, 59345, 8772, 80833, 9049, 6356, 1387, 8500, 390058, 5328, 3594, 5880, 4651, 1134, 51523, 3811, 5608, 57522, 29, 4259, 2886, 1040, 23601, 390063, 390064, 8829, 407, 7075, 390066, 54360, 57561, 9051, 1142, 6653, 3706, 5754, 2357, 56882, 1124, 8945, 27040, 1128, 3600, 6678, 2697, 2791, 2977, 4900, 10630, 29108, 7088, 10040, 81609, 5797, 6002, 4233, 4058, 8995, 114548…	805	1161	16792	1.34752	1	0.885698	11.5549
GOTERM_BP_DIRECT	GO:0021785~branchiomotor neuron axon guidance	4	0.437158	0.00739332	8829, 5361, 5362, 10154	805	9	16792	9.27095	1	0.884844	12.5937
GOTERM_BP_DIRECT	GO:0071276~cellular response to cadmium ion	5	0.546448	0.00753147	4495, 4496, 4493, 4494, 4501	805	17	16792	6.13518	1	0.867147	12.8141
GOTERM_BP_DIRECT	GO:0042104~positive regulation of activated T cell proliferation	6	0.655738	0.00833539	3594, 8772, 3146, 29108, 3606, 57678	805	27	16792	4.63547	1	0.872923	14.0863
GOTERM_BP_DIRECT	GO:0030509~BMP signaling pathway	10	1.0929	0.0102081	10140, 657, 2658, 64388, 644815, 92, 5595, 4089, 4092, 7554	805	76	16792	2.74469	1	0.90446	16.9821
GOTERM_BP_DIRECT	GO:0006521~regulation of cellular amino acid metabolic process	8	0.874317	0.0103681	5719, 1728, 5702, 5720, 5692, 5699, 5683, 5698	805	51	16792	3.2721	1	0.892061	17.2251
GOTERM_BP_DIRECT	GO:0045944~positive regulation of transcription from RNA polymerase II promoter	64	6.99454	0.0105182	9079, 7022, 3146, 6556, 138474, 5992, 154, 6928, 4072, 8320, 8772, 1387, 6314, 10923, 3235, 7019, 7067, 7545, 2658, 222546, 201163, 7975, 1906, 8022, 79898, 54360, 5595, 4089, 58495, 3219, 64710, 3215, 3606, 3171, 6942, 8812, 6474, 94104, 3659, 140628, 4233, 4092, 4808, 114548, 7080, 2833, 3227, 958, 657, 92, 1879, 26053, 5196, 26508, 2305, 6667, 2302, 10499, 55534, 9663, 904, 892, 84166, 11319	805	981	16792	1.36087	1	0.879659	17.4525
GOTERM_BP_DIRECT	GO:0071773~cellular response to BMP stimulus	6	0.655738	0.0130778	657, 2658, 92, 26508, 4089, 140628	805	30	16792	4.17193	1	0.916343	21.241
GOTERM_BP_DIRECT	GO:0045087~innate immune response	32	3.49727	0.0154541	6285, 7100, 27350, 6441, 11151, 3146, 3822, 256987, 8772, 245932, 29108, 3556, 200316, 340205, 5806, 81603, 114548, 117157, 9447, 796, 3451, 60489, 338339, 3444, 23601, 26472, 1672, 2161, 9051, 84166, 710, 3934	805	430	16792	1.55234	1	0.937483	24.6108
GOTERM_BP_DIRECT	GO:0035690~cellular response to drug	9	0.983607	0.0169229	3757, 9447, 22843, 4502, 3326, 7054, 1906, 284996, 5621	805	69	16792	2.72082	1	0.943761	26.6249
GOTERM_BP_DIRECT	GO:1902287~semaphorin-plexin signaling pathway involved in axon guidance	4	0.437158	0.017392	8829, 5361, 5362, 10154	805	12	16792	6.95321	1	0.939838	27.2574
GOTERM_BP_DIRECT	GO:0071526~semaphorin-plexin signaling pathway	6	0.655738	0.0193685	54437, 10501, 8829, 7869, 5362, 4233	805	33	16792	3.79266	1	0.949414	29.8662
GOTERM_BP_DIRECT	GO:0060333~interferon-gamma-mediated signaling pathway	9	0.983607	0.0198237	3113, 2210, 3115, 2634, 3135, 2633, 3659, 4502, 81603	805	71	16792	2.64418	1	0.945853	30.4544
GOTERM_BP_DIRECT	GO:0014910~regulation of smooth muscle cell migration	3	0.327869	0.0207875	5361, 5328, 6653	805	5	16792	12.5158	1	0.946406	31.6844
GOTERM_BP_DIRECT	GO:2001056~positive regulation of cysteine-type endopeptidase activity	3	0.327869	0.0207875	9447, 29108, 4210	805	5	16792	12.5158	1	0.946406	31.6844
GOTERM_BP_DIRECT	GO:0046085~adenosine metabolic process	3	0.327869	0.0207875	22978, 55, 84618	805	5	16792	12.5158	1	0.946406	31.6844
GOTERM_BP_DIRECT	GO:0032729~positive regulation of interferon-gamma production	7	0.765027	0.0216502	3594, 3113, 3115, 8772, 29108, 3606, 6556	805	46	16792	3.17429	1	0.946177	32.7679
GOTERM_BP_DIRECT	GO:0007398~ectoderm development	4	0.437158	0.0218189	2054, 657, 4771, 7709	805	13	16792	6.41835	1	0.940826	32.9778
GOTERM_BP_DIRECT	GO:0007219~Notch signaling pathway	12	1.31148	0.0219448	6928, 3741, 55534, 1387, 23090, 2208, 26508, 1027, 189, 1903, 6591, 142678	805	115	16792	2.17666	1	0.935066	33.1341
GOTERM_BP_DIRECT	GO:0030036~actin cytoskeleton organization	13	1.42077	0.0221032	3706, 5880, 23022, 832, 1729, 5881, 11151, 2275, 4771, 58480, 998, 29, 2302	805	130	16792	2.08596	1	0.929514	33.3303
GOTERM_BP_DIRECT	GO:0009617~response to bacterium	5	0.546448	0.0223329	8976, 1672, 6556, 8934, 1118	805	23	16792	4.5347	1	0.924565	33.6137
GOTERM_BP_DIRECT	GO:0050852~T cell receptor signaling pathway	14	1.53005	0.0254852	3113, 5719, 3115, 8945, 5702, 5720, 5692, 27040, 5683, 3937, 26191, 23118, 5699, 5698	805	148	16792	1.97321	1	0.942282	37.391
GOTERM_BP_DIRECT	GO:0030511~positive regulation of transforming growth factor beta receptor signaling pathway	5	0.546448	0.0258114	10755, 7041, 201163, 4089, 3326	805	24	16792	4.34576	1	0.938754	37.77
GOTERM_BP_DIRECT	GO:0016525~negative regulation of angiogenesis	8	0.874317	0.0281219	2658, 356, 7075, 5176, 5196, 5797, 6678, 2833	805	62	16792	2.69156	1	0.947565	40.3934
GOTERM_BP_DIRECT	GO:0051437~positive regulation of ubiquitin-protein ligase activity involved in regulation of mitotic cell cycle transition	9	0.983607	0.0285902	996, 5719, 8945, 5702, 5720, 5692, 5699, 5683, 5698	805	76	16792	2.47022	1	0.945214	40.9122
GOTERM_BP_DIRECT	GO:0002223~stimulatory C-type lectin receptor signaling pathway	11	1.20219	0.0288605	338339, 5719, 1387, 23118, 8945, 5702, 5720, 5692, 5699, 5683, 5698	805	105	16792	2.18529	1	0.941768	41.2097
GOTERM_BP_DIRECT	GO:0002040~sprouting angiogenesis	5	0.546448	0.0295972	8829, 55742, 2324, 25960, 998	805	25	16792	4.17193	1	0.941059	42.0134
GOTERM_BP_DIRECT	GO:0046686~response to cadmium ion	5	0.546448	0.0295972	5111, 1027, 6678, 1528, 5621	805	25	16792	4.17193	1	0.941059	42.0134
GOTERM_BP_DIRECT	GO:0022604~regulation of cell morphogenesis	5	0.546448	0.0295972	832, 152503, 1946, 6678, 113251	805	25	16792	4.17193	1	0.941059	42.0134
GOTERM_BP_DIRECT	GO:0071280~cellular response to copper ion	3	0.327869	0.0302005	4495, 26, 5621	805	6	16792	10.4298	1	0.939629	42.6639
GOTERM_BP_DIRECT	GO:0030816~positive regulation of cAMP metabolic process	3	0.327869	0.0302005	4283, 5196, 2833	805	6	16792	10.4298	1	0.939629	42.6639
GOTERM_BP_DIRECT	GO:0006935~chemotaxis	12	1.31148	0.0321739	4283, 5880, 116173, 2357, 6356, 5898, 56413, 1672, 5337, 5355, 2833, 5328	805	122	16792	2.05177	1	0.945554	44.7436
GOTERM_BP_DIRECT	GO:0031116~positive regulation of microtubule polymerization	4	0.437158	0.0323357	7013, 57606, 1027, 402	805	15	16792	5.56257	1	0.941945	44.9109
GOTERM_BP_DIRECT	GO:0050728~negative regulation of inflammatory response	9	0.983607	0.0349712	114899, 5176, 4598, 4210, 54, 5624, 100, 29, 114548	805	79	16792	2.37641	1	0.950284	47.5698
GOTERM_BP_DIRECT	GO:0009952~anterior/posterior pattern specification	9	0.983607	0.0372961	3227, 6928, 3219, 3216, 3215, 3212, 92, 3235, 5125	805	80	16792	2.34671	1	0.955958	49.8142
GOTERM_BP_DIRECT	GO:0038061~NIK/NF-kappaB signaling	8	0.874317	0.0378773	5719, 8945, 5702, 5720, 5692, 5699, 5683, 5698	805	66	16792	2.52844	1	0.954631	50.361
GOTERM_BP_DIRECT	GO:0006275~regulation of DNA replication	4	0.437158	0.0384171	64710, 5515, 3399, 5111	805	16	16792	5.21491	1	0.953175	50.8637
GOTERM_BP_DIRECT	GO:0048841~regulation of axon extension involved in axon guidance	3	0.327869	0.0409565	5361, 5362, 10154	805	7	16792	8.93984	1	0.958835	53.1649
GOTERM_BP_DIRECT	GO:0009635~response to herbicide	3	0.327869	0.0409565	1543, 7054, 3934	805	7	16792	8.93984	1	0.958835	53.1649
GOTERM_BP_DIRECT	GO:0042518~negative regulation of tyrosine phosphorylation of Stat3 protein	3	0.327869	0.0409565	22876, 5515, 4771	805	7	16792	8.93984	1	0.958835	53.1649
GOTERM_BP_DIRECT	GO:2000811~negative regulation of anoikis	4	0.437158	0.0450355	7088, 4915, 6591, 4170	805	17	16792	4.90815	1	0.967729	56.6493
GOTERM_BP_DIRECT	GO:0001702~gastrulation with mouth forming second	4	0.437158	0.0450355	92, 7709, 4089, 51471	805	17	16792	4.90815	1	0.967729	56.6493
GOTERM_BP_DIRECT	GO:0050766~positive regulation of phagocytosis	5	0.546448	0.0478682	6441, 29108, 6556, 5806, 29	805	29	16792	3.59649	1	0.971896	58.9234
GOTERM_BP_DIRECT	GO:0001937~negative regulation of endothelial cell proliferation	5	0.546448	0.0478682	2697, 2658, 5797, 6678, 2833	805	29	16792	3.59649	1	0.971896	58.9234
GOTERM_BP_DIRECT	GO:0006955~immune response	29	3.1694	0.0496657	2210, 3111, 6556, 3606, 27040, 3600, 6356, 3556, 3113, 958, 976, 657, 3115, 2634, 9447, 3811, 5196, 5197, 5199, 1118, 4283, 8807, 3937, 356, 1672, 3001, 909, 731, 11009	805	421	16792	1.43689	1	0.973405	60.3076
GOTERM_BP_DIRECT	GO:0031175~neuron projection development	10	1.0929	0.0501389	832, 81544, 5881, 3146, 4134, 5797, 85300, 127933, 57465, 2775	805	100	16792	2.08596	1	0.972204	60.6645
GOTERM_BP_DIRECT	GO:0006461~protein complex assembly	11	1.20219	0.0515114	9231, 958, 8976, 4194, 1387, 5595, 5195, 3556, 8208, 50944, 6513	805	116	16792	1.97807	1	0.972818	61.6828
GOTERM_BP_DIRECT	GO:0032496~response to lipopolysaccharide	14	1.53005	0.05158	4283, 958, 356, 5731, 26191, 6556, 5196, 54, 1543, 5197, 7054, 1906, 6678, 29	805	164	16792	1.7807	1	0.970839	61.7331
GOTERM_BP_DIRECT	GO:0033189~response to vitamin A	4	0.437158	0.0521781	5947, 7298, 1543, 1788	805	18	16792	4.63547	1	0.969924	62.1684
GOTERM_BP_DIRECT	GO:0051436~negative regulation of ubiquitin-protein ligase activity involved in mitotic cell cycle	8	0.874317	0.0528844	996, 5719, 5702, 5720, 5692, 5699, 5683, 5698	805	71	16792	2.35038	1	0.969246	62.6766
GOTERM_BP_DIRECT	GO:0009308~amine metabolic process	3	0.327869	0.0529055	1543, 26, 11185	805	8	16792	7.82236	1	0.967119	62.6916
GOTERM_BP_DIRECT	GO:0010529~negative regulation of transposition	3	0.327869	0.0529055	27350, 200316, 60489	805	8	16792	7.82236	1	0.967119	62.6916
GOTERM_BP_DIRECT	GO:0055001~muscle cell development	3	0.327869	0.0529055	6445, 84466, 57159	805	8	16792	7.82236	1	0.967119	62.6916
GOTERM_BP_DIRECT	GO:0051092~positive regulation of NF-kappaB transcription factor activity	12	1.31148	0.0544295	958, 9447, 4869, 29108, 23118, 79092, 3556, 5584, 101, 8995, 114548, 81603	805	133	16792	1.88207	1	0.968204	63.7656
GOTERM_BP_DIRECT	GO:0007507~heart development	15	1.63934	0.0568264	677, 775, 6678, 1906, 2302, 2697, 1982, 23118, 3399, 6474, 5111, 7054, 140628, 9965, 5125	805	183	16792	1.70981	1	0.970893	65.396
GOTERM_BP_DIRECT	GO:0043434~response to peptide hormone	6	0.655738	0.0579013	2697, 2069, 8890, 1027, 7054, 6678	805	44	16792	2.84449	1	0.970956	66.1044
GOTERM_BP_DIRECT	GO:0043488~regulation of mRNA stability	10	1.0929	0.058456	677, 5719, 1981, 5702, 5720, 5692, 5699, 23034, 5683, 5698	805	103	16792	2.02521	1	0.970071	66.4645
GOTERM_BP_DIRECT	GO:0030335~positive regulation of cell migration	15	1.63934	0.0589343	54437, 10501, 11151, 7869, 6591, 1906, 239, 1512, 2886, 1729, 6317, 6356, 5420, 8895, 5328	805	184	16792	1.70051	1	0.969048	66.7722
GOTERM_BP_DIRECT	GO:0030111~regulation of Wnt signaling pathway	4	0.437158	0.0598299	6928, 5515, 168002, 51473	805	19	16792	4.3915	1	0.968817	67.3411
GOTERM_BP_DIRECT	GO:0010951~negative regulation of endopeptidase activity	11	1.20219	0.0649	1475, 831, 124857, 5973, 6317, 128488, 5176, 5858, 710, 51232, 145264	805	121	16792	1.89633	1	0.975444	70.3923
GOTERM_BP_DIRECT	GO:0009584~detection of visible light	3	0.327869	0.065909	6785, 2916, 10692	805	9	16792	6.95321	1	0.975341	70.9664
GOTERM_BP_DIRECT	GO:0009972~cytidine deamination	3	0.327869	0.065909	27350, 200316, 60489	805	9	16792	6.95321	1	0.975341	70.9664
GOTERM_BP_DIRECT	GO:0030900~forebrain development	6	0.655738	0.0676945	6753, 3340, 317, 2909, 2775, 7080	805	46	16792	2.72082	1	0.976318	71.9568
GOTERM_BP_DIRECT	GO:0010595~positive regulation of endothelial cell migration	6	0.655738	0.0676945	239, 8829, 2324, 25960, 1906, 6678	805	46	16792	2.72082	1	0.976318	71.9568
GOTERM_BP_DIRECT	GO:0071385~cellular response to glucocorticoid stimulus	4	0.437158	0.0679734	677, 6753, 6755, 1906	805	20	16792	4.17193	1	0.975212	72.1086
GOTERM_BP_DIRECT	GO:1902600~hydrogen ion transmembrane transport	7	0.765027	0.0708895	4697, 127124, 9167, 1345, 10975, 6550, 1528	805	61	16792	2.39373	1	0.977623	73.6497
GOTERM_BP_DIRECT	GO:0060071~Wnt signaling pathway, planar cell polarity pathway	9	0.983607	0.0734472	161, 5719, 5702, 5720, 5692, 998, 5699, 5683, 5698	805	92	16792	2.04062	1	0.979341	74.9349
GOTERM_BP_DIRECT	GO:0009968~negative regulation of signal transduction	5	0.546448	0.0777003	64407, 79899, 84959, 6002, 26575	805	34	16792	3.06759	1	0.982566	76.9417
GOTERM_BP_DIRECT	GO:0051603~proteolysis involved in cellular protein catabolic process	6	0.655738	0.0783477	1512, 3001, 5692, 5699, 5683, 5698	805	48	16792	2.60745	1	0.982076	77.2335
GOTERM_BP_DIRECT	GO:0006805~xenobiotic metabolic process	8	0.874317	0.0794032	1572, 1728, 1571, 22977, 1592, 9049, 26, 4259	805	78	16792	2.13945	1	0.981981	77.7019
GOTERM_BP_DIRECT	GO:0002218~activation of innate immune response	3	0.327869	0.0798388	9447, 3146, 29108	805	10	16792	6.25789	1	0.981296	77.8925
GOTERM_BP_DIRECT	GO:0046785~microtubule polymerization	3	0.327869	0.0798388	51673, 11076, 79649	805	10	16792	6.25789	1	0.981296	77.8925
GOTERM_BP_DIRECT	GO:0022407~regulation of cell-cell adhesion	3	0.327869	0.0798388	1946, 5420, 101	805	10	16792	6.25789	1	0.981296	77.8925
GOTERM_BP_DIRECT	GO:0016558~protein import into peroxisome matrix	3	0.327869	0.0798388	5195, 5189, 5828	805	10	16792	6.25789	1	0.981296	77.8925
GOTERM_BP_DIRECT	GO:0009611~response to wounding	7	0.765027	0.0802182	677, 8829, 2670, 3399, 3371, 2335, 1543	805	63	16792	2.31774	1	0.98055	78.0572
GOTERM_BP_DIRECT	GO:0031145~anaphase-promoting complex-dependent catabolic process	8	0.874317	0.083723	996, 5719, 5702, 5720, 5692, 5699, 5683, 5698	805	79	16792	2.11237	1	0.982753	79.5253
GOTERM_BP_DIRECT	GO:0030154~cell differentiation	30	3.27869	0.0837323	26086, 2054, 55723, 117, 10791, 100289087, 63946, 317, 7142, 1310, 51374, 221937, 4616, 7041, 3171, 7257, 57097, 23090, 51513, 881, 7545, 4808, 84824, 26091, 676, 23089, 10287, 4956, 83478, 91646	805	462	16792	1.35452	1	0.981731	79.5291
GOTERM_BP_DIRECT	GO:0001890~placenta development	5	0.546448	0.0845641	23089, 3326, 2707, 100, 8022	805	35	16792	2.97995	1	0.981448	79.8636
GOTERM_BP_DIRECT	GO:0050918~positive chemotaxis	5	0.546448	0.0845641	6289, 8829, 11151, 3146, 4233	805	35	16792	2.97995	1	0.981448	79.8636
GOTERM_BP_DIRECT	GO:0030336~negative regulation of cell migration	9	0.983607	0.0849545	753, 7075, 201163, 4771, 9747, 57522, 4092, 11009, 7080	805	95	16792	1.97618	1	0.98076	80.0188
GOTERM_BP_DIRECT	GO:0043065~positive regulation of apoptotic process	21	2.29508	0.0850059	6285, 7013, 10537, 9459, 3146, 201163, 50649, 317, 5608, 90427, 29, 8739, 4616, 10550, 56616, 3778, 8772, 356, 3001, 29108, 3399	805	300	16792	1.46017	1	0.97974	80.0391
GOTERM_BP_DIRECT	GO:0007140~male meiosis	4	0.437158	0.0856581	676, 27030, 138474, 91646	805	22	16792	3.79266	1	0.979293	80.2956
GOTERM_BP_DIRECT	GO:0045453~bone resorption	4	0.437158	0.0856581	5880, 5745, 54, 154	805	22	16792	3.79266	1	0.979293	80.2956
GOTERM_BP_DIRECT	GO:0050718~positive regulation of interleukin-1 beta secretion	4	0.437158	0.0856581	9447, 3146, 29108, 114548	805	22	16792	3.79266	1	0.979293	80.2956
GOTERM_BP_DIRECT	GO:0090316~positive regulation of intracellular protein transport	4	0.437158	0.0856581	79899, 1128, 998, 8934	805	22	16792	3.79266	1	0.979293	80.2956
GOTERM_BP_DIRECT	GO:0042060~wound healing	8	0.874317	0.0881749	5754, 2069, 221477, 6556, 3371, 2335, 11009, 6678	805	80	16792	2.08596	1	0.980617	81.2566
GOTERM_BP_DIRECT	GO:0017055~negative regulation of RNA polymerase II transcriptional preinitiation complex assembly	2	0.218579	0.0934701	3146, 7067	805	2	16792	20.8596	1	0.984029	83.1357
GOTERM_BP_DIRECT	GO:0097466~glycoprotein ERAD pathway	2	0.218579	0.0934701	9695, 55741	805	2	16792	20.8596	1	0.984029	83.1357
GOTERM_BP_DIRECT	GO:0036018~cellular response to erythropoietin	2	0.218579	0.0934701	4502, 4501	805	2	16792	20.8596	1	0.984029	83.1357
GOTERM_BP_DIRECT	GO:0002643~regulation of tolerance induction	2	0.218579	0.0934701	3146, 64844	805	2	16792	20.8596	1	0.984029	83.1357
GOTERM_BP_DIRECT	GO:0042511~positive regulation of tyrosine phosphorylation of Stat1 protein	3	0.327869	0.0945767	958, 2261, 8995	805	11	16792	5.68899	1	0.983983	83.5052
GOTERM_BP_DIRECT	GO:0051279~regulation of release of sequestered calcium ion into cytosol	3	0.327869	0.0945767	1729, 11151, 84959	805	11	16792	5.68899	1	0.983983	83.5052
GOTERM_BP_DIRECT	GO:0007188~adenylate cyclase-modulating G-protein coupled receptor signaling pathway	5	0.546448	0.0991394	5745, 2357, 9340, 2775, 154	805	37	16792	2.81887	1	0.986276	84.9495
