# Supplementary material for: Identification of a Multi–Long Noncoding RNA Signature for the Diagnosis of Type 1 Diabetes Mellitus
Source: Front Bioeng Biotechnol. 2020 Jul 3;8:553. doi: 10.3389/fbioe.2020.00553 (PMC7350420; doi:10.3389/fbioe.2020.00553)
Supplement: Supplementary file 5 [file Table_5.XLSX]

## Sheet: Sheet1
Category	Term	Count	%	P-Value	Benjamini
KEGG_PATHWAY	Adherens junction	12	1.3	0.0013	0.29
KEGG_PATHWAY	Mineral absorption	9	1	0.0021	0.24
KEGG_PATHWAY	Viral myocarditis	10	1.1	0.0031	0.24
KEGG_PATHWAY	Axon guidance	14	1.5	0.019	0.71
KEGG_PATHWAY	Autoimmune thyroid disease	8	0.9	0.02	0.66
KEGG_PATHWAY	Proteasome	7	0.8	0.029	0.73
KEGG_PATHWAY	NOD-like receptor signaling pathway	8	0.9	0.029	0.67
KEGG_PATHWAY	Peroxisome	10	1.1	0.033	0.67
KEGG_PATHWAY	Allograft rejection	6	0.7	0.046	0.75
KEGG_PATHWAY	Regulation of actin cytoskeleton	18	2	0.059	0.8
KEGG_PATHWAY	Rap1 signaling pathway	18	2	0.059	0.8
KEGG_PATHWAY	Type I diabetes mellitus	6	0.7	0.073	0.84
KEGG_PATHWAY	Asthma	5	0.5	0.075	0.82
KEGG_PATHWAY	TGF-beta signaling pathway	9	1	0.081	0.82
KEGG_PATHWAY	Graft-versus-host disease	5	0.5	0.099	0.86
